# Supplementary material for: Comparison of the prevalence and associated factors of cognitive frailty between elderly and middle-young patients receiving maintenance hemodialysis
Source: Int Urol Nephrol. 2022 Apr 2;54(10):2703–11. doi: 10.1007/s11255-022-03188-3 (PMC9463251; doi:10.1007/s11255-022-03188-3)
Supplement: Supplementary file 1 — Supplementary file1 (XLSX 130 KB) [file 11255_2022_3188_MOESM1_ESM.xlsx]

## Sheet: Sheet1
Title: Comparison of the prevalence and associated factors of cognitive frailty between elderly and middle-young patients receiving maintenance hemodialysis Journal：International Urology and Nephrology Author: Guanjie Chen, Hailin Zhang, Xiaoju Du, Lixia Yin, Huipin Zhang, Qifan Zhou Corresponding Author: Hai-lin Zhang, The Affiliated Lianyungang Hospital of Xuzhou Medical University, E-mail: tan…
Supplementary file：parameters associated with cognitive frailty in the total group of 852 MHD patients
No.	Cognitive frailty	Age(years)	Sex	Marital status	Education level(years)	Monthly income(yuan)	Primary disease	Dialysis age(months)	Comorbidity status	Malnutrition	Anxiety	Depression	Social support	BMI (kg/m2)	MAMC(cm)	WC(cm)	CC(cm)	Hb (g/L)	Alb (g/L)	SCr (umol/L)	Ca (mmol/L)	P (mmol/L)	iPTH (pg/mL)	TC (mmol/L)	TG (mmol/L)
1	0	26	1	2	2	2	3	2	1	0	0	0	3	1	19.8	67	30	109	42.9	962.1	1.56	1.48	225.1	3.49	1.37
2	0	38	2	1	2	1	1	1	1	0	0	0	1	2	19.2	67	31.5	107	37.5	857.3	2.29	2.1	980	3.02	0.92
3	0	52	1	1	1	1	3	2	1	1	1	0	1	2	20.6	82	36.5	88	38.2	953.2	2.27	2.47	2060	3.52	1.58
4	0	39	1	1	3	2	3	2	1	0	0	0	2	3	21.1	90	39	111	40	1365.7	1.9	2.33	544.7	3.31	0.64
5	0	45	1	1	1	1	3	2	1	0	1	0	3	3	24.5	100	34.5	98	43	1042.4	1.54	2.27	19.89	3.56	1.02
6	0	36	1	1	3	2	4	2	1	0	1	0	1	3	26.6	103	35.5	97	37	1277.9	2.25	2.34	1.2	3.95	2.95
7	0	52	1	1	3	1	2	2	2	1	0	0	3	2	21.8	76	32.4	129	41.4	883.7	2.11	1.18	9.53	4.41	1.47
8	0	54	1	1	1	1	1	2	1	1	1	1	2	2	22.8	92	34	87	32.9	456.7	2.01	0.43	2071.02	3.74	1.16
9	0	32	1	2	3	2	3	2	1	0	1	0	1	3	23.3	91.5	37.5	117	43.1	1267.4	2.16	3.28	599	3.29	1.8
10	0	29	2	1	3	2	4	2	1	0	0	0	2	3	21.8	85	38	116	37.4	821.5	1.94	2.01	16.76	4.19	0.99
11	0	52	1	1	2	1	4	1	3	1	1	0	2	3	22	86.7	36	124	40.1	706.7	2.16	1.54	187.4	3.52	1.01
12	0	40	1	2	3	1	2	2	1	0	1	0	1	3	18.7	77.5	34	137	46	998.3	2.49	2.37	1034	3.45	0.92
13	0	38	1	2	2	1	1	1	1	0	0	0	2	2	21.3	75	33.5	135	40.8	864.5	2.19	2.31	132.1	3.83	1.53
14	0	59	2	1	1	2	3	2	1	0	0	0	2	2	18.9	76	30	96	40.6	672.9	2.11	1.53	36.85	4.64	0.52
15	0	47	1	1	3	1	1	2	1	1	1	0	1	2	21	89	33.5	100	42.7	885.8	2.16	1.77	907	3.23	0.98
16	0	44	2	1	2	1	2	2	2	0	0	1	2	3	24.2	85.5	26	100	33.2	715.8	2.05	1.37	367.2	3.95	2.72
17	0	52	1	1	2	2	1	1	1	0	0	0	2	4	24.2	97	31	98	39.5	1206.7	2.16	2.17	443.4	3.26	0.77
18	0	59	2	1	1	1	1	2	1	1	0	0	1	3	22.2	86	35	89	43.4	787	2.15	1.63	511.8	3.21	2.18
19	0	42	2	2	3	2	4	2	1	0	1	0	3	1	16.4	80	32	85	38.2	868.9	1.79	2.34	590.8	2.2	1.01
20	0	36	1	2	3	1	3	2	1	0	0	0	2	1	19.9	64	32	129	40.2	903.2	2.52	1.71	903	3.65	1.01
21	0	49	1	1	2	2	1	1	1	0	0	0	1	2	22.9	75.5	35.5	119	41.6	1052	2.42	2.29	543.9	4.01	1.24
22	0	42	1	1	1	1	4	1	2	0	0	0	2	3	27.1	94	35.5	112	46.9	1044.1	2.44	1.71	86.23	4.54	0.98
23	0	32	2	1	3	1	3	2	1	1	0	0	3	3	24.4	97	30	98	37.3	845.4	1.85	2.13	928	5.19	1.87
24	0	45	1	1	3	1	3	2	2	0	0	0	1	1	21.9	71.5	29	112	37.4	856.7	2.27	1.24	132.5	3.54	0.99
25	0	58	1	1	1	2	2	2	3	1	0	0	2	3	21	101.5	39	95	37	773.2	2.23	2.07	160.7	3.9	1.71
26	0	37	1	1	2	1	3	2	1	0	0	0	1	1	21.7	71.5	31	97	35.1	1022.3	2.52	1.25	118.4	3.56	1.1
27	0	51	1	1	3	2	2	2	1	0	1	0	2	3	22.5	90.5	36.5	106	41.6	935.8	2.01	1.84	731.5	5.22	2.19
28	0	53	2	1	1	1	3	2	2	0	1	0	1	3	32.7	78	29	96	36.4	788.8	2.55	2.6	2047	8.17	3.04
29	0	42	2	1	3	2	3	2	1	1	0	0	2	2	19.8	74	32.5	96	42.1	880.9	2.47	2.59	860	3.56	0.98
30	0	33	2	2	3	1	3	2	1	0	0	0	1	3	24.2	83.5	35.5	112	40.6	1042.3	2.45	1.65	1063	3.66	1.08
31	0	49	1	1	3	2	1	2	3	1	1	0	2	3	26.6	93	36	98	41.1	1148.3	2.46	2.16	969.4	4.95	4.4
32	0	36	2	1	2	1	4	1	1	0	0	0	1	2	19.8	75	29	119	41.2	882.5	2.18	2.02	590.6	3.44	2.18
33	0	40	1	2	3	2	2	2	1	0	1	0	1	3	21.4	97	35	107	45.1	1070	2.34	2.44	761	5.27	4.76
34	0	54	2	1	1	1	2	2	3	1	0	1	2	1	18.7	74	28.5	107	36	567.5	2.18	2.8	2643	3.49	2.57
35	0	57	1	1	3	1	3	2	1	0	0	0	1	2	20.7	81	32.2	96	34.5	887.8	2.29	2.12	235.67	3.43	0.98
36	0	47	1	1	2	1	1	1	3	1	1	1	3	3	26.4	82	33.5	99	35.3	808.9	2.35	1.72	145.3	6.79	2.08
37	0	50	1	1	3	2	3	2	1	0	0	0	2	2	20.3	81	32	100	41	1032.5	1.83	2.2	192	4.13	0.9
38	0	35	1	1	2	1	1	2	1	0	0	0	1	3	26.1	90	37	94	44	1154.4	2.3	1.52	317.8	3.18	1.05
39	0	38	1	1	2	1	4	1	1	0	0	0	2	2	24.1	84.5	33.5	104	41.9	1453.4	1.74	1.89	502.5	3.81	3.14
40	0	35	1	1	1	1	3	2	1	1	1	1	2	3	26.6	94.5	38.5	105	36.7	1111.7	2.22	2.05	317.9	2.92	2.51
41	0	37	1	1	2	1	4	2	1	0	0	0	1	3	26.4	94	35.5	110	39.9	1461.2	2.33	1.64	874.8	4.23	3.13
42	0	28	1	2	2	2	3	1	1	0	0	0	1	2	25	86.2	33.2	113	39.4	1130.2	2.29	1.19	418.1	3.89	2.99
43	0	38	1	1	3	2	3	1	1	1	0	0	2	2	21.1	83	39	98	44.4	912.3	2.23	2.2	358	3.41	0.98
44	0	51	2	1	3	2	2	2	1	0	1	0	1	3	23.9	89	34	93	35.5	1012.56	2.41	1.81	965	3.46	1.01
45	0	32	1	1	2	1	1	2	2	0	0	0	3	3	20.3	67.5	35	95	41.2	750.4	2.09	1.81	853	2.92	0.43
46	0	57	1	1	3	1	2	2	2	0	0	0	2	2	21.9	89	34.2	100	38.2	1080	1.51	1.83	320.8	2.52	0.91
47	0	39	2	1	3	2	3	1	1	0	0	0	1	1	21.1	69	31	109	36.9	750.8	2.14	1.87	466.5	4.03	0.65
48	0	35	2	1	3	2	3	2	1	1	0	0	3	1	19.7	71	30.5	90	44.9	1008.8	2.68	1.85	856	4.96	1.92
49	0	36	1	1	2	1	3	2	1	1	0	0	2	2	23.5	72.5	34.5	85	45.6	1315.2	2.53	0.88	1.2	4.37	1.38
50	0	44	1	1	3	1	2	2	2	1	0	0	1	3	25.4	102	37.5	104	46.1	1078.3	1.93	3.5	237	4.44	4.16
51	0	53	1	1	2	1	1	2	1	0	1	0	2	3	24.2	87.5	35.5	113	39.4	1060	2.38	1.97	378	3.13	1.33
52	0	55	1	1	2	1	1	2	1	1	0	0	1	2	22.8	70	32	137	44	758.8	1.67	1.45	706.8	5.08	1.45
53	0	48	1	1	1	1	1	2	1	0	0	0	2	2	22	74	36.5	105	42.1	913.1	2.02	2.16	629.2	4.04	0.8
54	0	44	2	2	3	1	2	2	2	1	0	0	3	2	22	70	36	96	37.2	725.8	2.24	2.22	142.8	3.68	1.4
55	0	35	2	2	2	1	3	2	1	1	0	0	1	2	27.5	67	23	85	42.7	863	2.43	2.25	526	4.44	1.16
56	0	41	1	1	3	2	4	2	1	1	0	0	2	3	21.2	74	30.5	98	39.7	1035.8	2.24	2.56	1469	3.23	1.9
57	0	55	1	1	3	1	4	2	1	1	0	0	2	2	24.1	91.5	34.5	112	42.8	1028.9	2.6	2.88	187	3.42	0.63
58	0	38	1	1	3	2	2	2	1	1	0	0	1	1	19.6	69	32	115	37.8	936.8	2.32	2.58	681	3.26	0.96
59	0	35	1	1	3	2	1	2	1	0	0	0	2	4	25.8	108.5	45	99	38.6	1302.6	2.08	2.2	409.1	3.43	1.67
60	0	28	1	2	3	2	3	2	1	0	0	0	2	2	25.6	87.5	35	137	42.5	1200.5	2.31	2.59	608.3	4.18	1.22
61	0	42	1	1	3	2	1	2	1	1	1	0	1	2	22.7	87.5	34	134	39.4	1045.67	1.87	2.2	135.8	3.24	0.95
62	0	48	2	1	2	1	1	2	1	0	0	0	2	3	20.5	75.5	30.5	102	36.5	889.6	2.71	1.96	1018	4.02	1
63	0	59	2	1	1	1	1	2	1	0	0	0	1	4	26.2	111	38.3	85	36.5	716.1	2.13	1.41	2.39	2.98	2.34
64	0	45	1	1	3	1	3	2	1	1	0	0	1	1	24.2	72	32.5	121	43.2	875.6	2.49	2.28	922	3.05	1.27
65	0	31	1	1	2	2	3	1	2	0	0	0	3	2	21	70	34	129	48	1134.7	2.22	2.72	324	2.51	1.21
66	0	31	1	1	3	2	3	1	1	0	0	0	3	4	26.1	96	40.5	105	42.2	1084.5	2.28	1.69	328	2.74	1.27
67	0	33	1	2	1	1	4	1	1	0	0	0	1	4	24.8	102	38	104	35.5	1103.8	2.35	2.02	539	4.02	1.63
68	0	42	1	2	2	1	3	2	1	0	0	0	1	2	22.7	71	33	95	40.3	805.8	1.89	2.23	206	3.48	0.79
69	0	48	1	1	2	2	2	1	1	0	0	0	1	2	22.5	93	34	88	35.7	1031	1.92	2.17	827	4.51	1.23
70	0	54	1	1	2	1	4	2	1	0	0	0	1	2	24.9	90	34	111	39.4	1240.2	1.84	1.59	55.02	4.64	3.41
71	0	40	1	1	3	2	2	1	1	0	0	0	2	2	23	75	32	90	44	1158.5	2.26	1.72	232.1	4.51	1.41
72	0	40	2	1	3	2	3	1	1	1	1	1	2	2	22.1	65	30.5	100	39.8	978.9	2.11	1.71	377.8	3.99	1.22
73	0	28	1	1	3	1	1	1	1	0	0	0	1	3	23.7	80	36.5	95	41.8	1317.7	1.94	2.71	247	4.33	0.88
74	0	47	2	1	3	2	4	2	1	1	0	0	2	2	19.8	66	30	117	38.5	861.6	2.18	1.7	7.38	3.38	1.25
75	0	57	1	1	3	2	2	1	3	1	0	0	2	2	21.4	85	36	83	35.7	1112.4	2.13	1.89	100.6	4.55	1.17
76	0	41	1	1	3	2	1	1	2	0	0	0	1	4	28.8	85.5	39.5	131	43	1550.6	2.01	3.49	355.3	4.49	3.22
77	0	51	1	1	2	2	3	2	2	1	0	0	2	3	22	85.5	37.5	93	36.5	1035.1	2.09	2.21	744.9	3.86	0.54
78	0	52	2	1	2	1	4	2	2	1	0	0	1	2	24.1	78	31.5	109	38.7	971	2.44	0.98	288.5	3.01	1.66
79	0	50	1	1	2	2	2	1	1	0	0	0	2	2	21.1	83	35	104	43.6	1185.3	2.11	2.31	201.1	3.3	1.36
80	0	58	1	1	1	2	2	2	3	0	0	0	1	3	25.3	90.5	38.5	108	43.8	1162.6	2.26	1.35	235.1	5.36	1.38
81	0	37	1	1	3	2	4	2	1	0	0	0	3	2	25.7	90	33.4	120	40.6	1576.3	2.28	2.8	333.6	3.81	1.27
82	0	53	2	1	1	1	1	2	1	1	0	1	2	3	23.2	89	35.5	92	37.2	861.6	2.3	1.67	269.4	6.12	3
83	0	36	1	1	2	1	3	2	1	0	0	0	1	2	24.9	75	30	113	38.3	1127.7	2.47	2.51	752.3	4.41	2.62
84	0	32	1	2	3	1	2	2	1	0	0	0	2	2	22.2	84	36.5	104	45	1327.7	2.3	0.92	526	3.32	1.29
85	0	35	1	1	2	1	4	2	1	1	0	0	1	2	20.9	84.5	36.5	118	39.4	1152.8	1.93	2.37	729	2.79	1.9
86	0	31	1	1	2	1	3	2	1	1	0	0	2	2	24.4	82	33.5	104	40.7	988.7	1.9	2.03	734.2	3.05	2.51
87	0	54	1	1	2	2	2	2	1	1	0	0	1	3	25.3	98.5	34	108	42.1	1047.6	1.89	0.96	179.4	3.96	2.06
88	0	58	1	1	2	1	1	2	3	1	0	1	2	2	21.7	80	31.1	82	38.4	1066.4	1.97	1.82	452.4	2.91	1.35
89	0	44	2	1	2	1	3	1	1	0	0	0	2	1	19.6	73.5	31.5	112	42.5	1260.1	2.18	2.24	965.7	3.53	0.82
90	0	53	2	1	3	1	4	2	2	0	0	0	1	2	19.9	79	32.5	98	36.3	865.1	2.13	2.2	343.7	3.66	0.68
91	0	54	1	1	3	2	4	2	1	0	1	0	2	2	22.8	84.5	36.9	104	38.7	991.2	2.33	1.87	269.7	2.94	0.93
92	1	53	2	1	1	1	1	1	3	1	0	1	1	3	23.2	91	32	84	35.1	814.3	2.07	1.17	301.7	3.71	0.77
93	0	33	1	1	2	1	4	2	1	0	0	0	2	3	21.5	68	36	107	38.7	1123.5	2.25	2.74	549.2	3.55	1.03
94	0	37	1	1	2	1	3	2	1	1	0	1	1	3	24.4	90	33.5	104	46.2	826.8	1.94	2.83	378	5.13	4.08
95	0	49	1	1	3	1	3	2	1	0	0	0	1	3	23.3	84.5	34.7	115	46.8	1155	2.11	2.09	512.2	3.32	0.88
96	0	37	1	1	3	1	4	2	1	1	0	0	1	2	24.5	73	32	80	38.8	1243.5	2.49	1.73	485.7	3.11	1.21
97	0	35	1	2	3	2	3	2	1	0	0	0	2	2	22.6	74	33.5	98	38.5	1137.8	2.14	1.87	153.7	2.7	0.84
98	0	32	1	1	2	1	1	1	1	0	0	0	2	2	21.8	83	32	103	40.2	1360.6	1.71	2.42	330.5	4.36	0.95
99	0	30	2	1	2	1	3	2	1	1	0	0	1	1	19.4	71	29.5	105	41.8	892.8	1.83	1.41	68	4.03	1.93
100	0	52	2	2	2	1	3	2	1	0	0	0	2	2	18.7	74	30	116	39.5	939.2	2.09	1.72	1.2	2.29	1.17
101	0	41	2	1	3	1	3	2	1	0	0	0	2	4	24.7	103.5	34	93	41.2	923.2	1.9	2.41	14.16	3.16	3.01
102	0	55	2	1	2	1	4	2	1	1	0	0	1	2	23.9	81.5	32.5	96	38	960.1	2.42	2.08	515.7	3.83	1.81
103	1	53	2	1	2	2	1	2	2	1	0	1	2	1	24.1	92.5	36	88	36.5	478.5	2.4	1.76	235.8	2.32	1.21
104	0	43	1	1	3	1	3	2	1	0	0	0	1	3	25.6	92	33.5	131	39.8	889.7	2.04	2.22	789.65	3.69	1.02
105	0	55	2	1	2	1	1	2	2	0	0	0	2	3	21.8	89	32	100	40.4	897.7	2.1	2	1.2	2.77	1.15
106	0	48	1	1	2	2	1	1	1	0	0	0	3	2	20.9	89	32.5	137	39.5	913.4	2.08	2.5	198	2.86	1
107	0	51	1	1	1	1	2	2	3	0	0	1	1	4	28.3	98.5	33.5	108	39.5	720.5	1.67	2.1	236.8	3.04	1.04
108	0	49	1	1	2	1	3	2	1	1	0	0	2	2	23.6	78	35.5	103	42.2	1375.3	2.47	2.69	158.9	3.81	1.57
109	0	52	1	1	2	1	2	1	1	0	0	0	1	3	21.7	76	31.2	100	36.4	697.9	2.1	2.5	269.2	4.54	2.45
110	0	34	1	1	3	2	1	1	1	0	0	0	1	3	24	88	36.5	98	40.2	1339.9	2.02	3.32	308.1	3.67	1.83
111	0	51	1	1	2	1	3	1	1	0	1	0	2	3	22.9	96	35	95	40.2	1073.4	2.35	2.85	409.7	4.32	0.88
112	0	55	2	1	3	1	3	1	1	0	0	0	3	3	22.2	94	32.5	119	41.2	773.7	2.47	1.83	621.8	4.35	0.77
113	0	59	1	1	3	1	4	1	1	0	0	0	2	2	22.8	82	31.5	97	38.4	1125.6	1.93	1.9	935.3	2.92	1.17
114	0	48	1	1	2	2	2	1	3	0	0	0	1	3	26.7	93.5	36	96	42	1157.9	2.39	1.74	107.9	4	2.24
115	0	57	1	1	2	1	3	1	2	1	0	0	1	2	23.7	90	32	107	42.9	1224.4	1.77	2.88	320.87	5.18	2.98
116	0	44	1	1	1	1	2	1	3	0	0	0	1	2	18.9	74	28.5	104	40.4	976.5	2	1.75	175.7	3.52	0.66
117	0	55	1	1	2	1	3	1	1	0	0	0	1	2	21.5	79	36	95	37.8	992.1	2.21	2.07	217.6	4.28	0.68
118	0	56	1	1	3	2	3	1	1	1	0	0	2	4	24.1	99	37	90	38.5	865.7	2.06	2.48	168.9	3.47	1.84
119	0	58	1	1	1	1	2	2	1	0	0	0	2	3	23.3	73.5	32.5	100	35.2	996.89	2.12	2.02	113.6	3.42	1.01
120	0	57	1	1	2	1	2	2	3	0	0	0	1	4	23.4	117	41	89	36.6	864.8	2.12	1.77	631.3	2.36	2.21
121	0	33	2	2	1	1	3	2	1	0	0	0	2	2	17.5	90	32.5	103	40.7	930.1	2.43	1.59	1.2	5.47	1.02
122	0	52	1	1	2	2	4	1	1	0	0	0	2	2	25	87	36	98	36.2	1123.56	2.13	1.98	236.7	3.23	0.96
123	0	55	1	1	3	1	2	1	3	1	0	0	1	2	21.6	89.5	34.5	96	40.7	753.2	2.1	1.57	333.9	3.15	0.96
124	0	51	1	1	3	2	1	1	1	0	0	0	2	3	26.2	95	33	91	37.7	1167.7	2.04	3.1	216.1	3.44	1.15
125	0	54	1	1	3	1	3	1	2	0	0	0	3	2	20.8	85	29	126	38.4	828.7	1.98	1.22	361.7	5	1.84
126	0	41	2	1	3	2	3	2	1	1	0	0	1	3	20.8	69	32.5	106	40	1182.9	2.11	1.66	921.4	4.33	1.13
127	0	46	2	1	1	1	2	1	3	0	0	0	2	2	20.7	75.5	29.5	90	40.6	897	2.13	1.8	294.9	3.16	0.47
128	0	55	1	1	2	1	2	1	3	0	0	0	1	4	29.2	117.5	36.5	85	40	866.9	2.08	2.97	422.1	3.44	2.68
129	0	37	1	1	3	2	4	1	1	0	0	0	1	1	18.6	66	28.5	90	42.7	838.9	2.09	2.34	330.5	3.27	0.46
130	0	58	1	1	2	1	3	2	1	0	0	0	1	3	25.6	104	39.5	93	37.5	988.9	2.19	2.31	356.8	3.45	1.01
131	0	56	2	1	1	2	2	1	3	1	0	1	2	2	20.5	78.5	30	90	32.5	620.5	1.94	2.15	402	5.41	1.26
132	0	41	1	1	3	1	3	1	1	0	0	0	2	2	25.4	83	35.5	119	48.7	857.1	2.55	1.58	159.2	4.06	1.61
133	0	46	2	1	3	2	4	1	1	0	0	0	1	2	18.2	89	31.5	88	38.4	957.8	1.88	2.22	397.1	4.04	0.81
134	0	49	1	1	3	1	1	1	1	0	0	1	2	2	26.1	81	33.5	93	39.7	1390.4	1.97	2.27	225.7	2.84	1.12
135	0	40	2	1	2	1	4	1	1	0	0	0	2	2	21.9	93.5	36	94	37.4	1101.2	1.94	1.11	795.5	2.44	1.47
136	0	36	1	1	3	2	1	1	1	0	0	0	1	4	28.5	100	39.5	89	43.7	982.4	2.43	3.06	742	3.66	2.05
137	0	51	2	1	2	1	3	1	1	0	1	0	3	2	21.5	82	32	92	37.4	1144.5	2.15	2.02	576.2	4.42	0.97
138	0	49	2	2	3	1	3	2	1	0	0	0	2	1	16.7	66.5	27.5	102	36.5	768.9	2.1	1.1	162.8	3.24	0.73
139	0	51	2	1	2	2	3	1	2	0	0	0	2	3	20.2	78	31	95	36	932.8	2.25	2.49	173.7	4.37	1.67
140	0	44	2	1	2	2	2	2	1	1	0	0	3	4	28.7	112.5	42.5	100	37.5	1219.9	2.66	1.56	1016	5.25	5.87
141	0	30	1	2	3	1	1	1	1	1	0	0	2	4	26.6	109	39	95	45.3	1302.6	2.27	3	132	5.28	3.99
142	0	56	1	1	2	1	2	2	3	1	1	1	1	3	24.9	110	32	95	38.5	789.8	2.12	2.13	667.9	3.16	1.05
143	0	48	1	1	3	2	2	2	1	1	0	0	2	2	24.2	85.5	34	108	43.4	959.1	2.14	1.84	443.5	4.14	1.76
144	0	49	1	1	2	2	1	1	1	0	0	0	1	2	22.3	76	37.5	94	39.6	717.2	1.83	2.52	571.4	4.62	0.88
145	1	38	1	1	1	1	3	2	3	1	1	1	2	4	22.3	116	39.5	78	36.9	807.7	2.08	1.7	437.7	3.68	7.02
146	0	31	2	1	1	1	3	1	2	0	0	1	2	2	19.3	67.5	33.5	94	32.6	774.4	2.22	2.3	120.3	4.9	1.05
147	0	48	1	1	3	1	2	1	3	0	0	0	1	3	24.7	94.5	37	95	38.8	810.7	1.75	1.98	327.8	4.68	3.55
148	0	53	2	1	2	2	3	1	1	0	0	0	2	2	22.3	80	34.5	112	36.2	970.2	2.19	2.7	915	3.36	1.01
149	0	58	2	1	2	1	3	2	2	1	0	0	1	1	19.9	64.5	29	100	37.6	723.9	2.6	1.78	1140	4.95	1.2
150	0	57	2	1	2	1	3	2	2	1	1	1	3	2	22.3	88	28.5	98	34.6	851.3	2.06	2.67	135.4	4.35	1
151	0	45	2	1	3	2	2	2	1	1	0	0	2	2	21	76.5	32	102	38.6	935.6	2.44	2.1	823.5	3.67	0.99
152	0	51	2	1	2	1	3	2	1	0	0	0	3	3	21	72	31	103	36.4	896.7	2.4	3.05	280.1	3.23	0.92
153	0	50	2	1	2	1	3	2	1	1	0	0	2	1	17.4	58.5	28	100	39.2	674.3	2.49	1.8	447.2	4.47	0.97
154	0	40	1	1	2	1	2	2	3	0	0	0	2	4	24.4	108	37	100	39.5	894.1	2.29	1.82	468.3	2.96	1.09
155	1	44	1	1	1	1	2	2	3	0	0	1	3	2	24.8	113	37	100	36.3	870.8	1.81	1.48	474.2	2.32	1.13
156	0	31	1	2	2	1	4	1	2	1	0	0	2	3	25.9	102	34	100	38.7	1229.7	2.09	2.05	447	3.77	1.44
157	0	56	1	1	2	1	3	1	3	1	0	1	2	2	23.5	96	33	101	36.9	979.4	2.26	2.36	190.2	4.34	2.18
158	0	40	1	1	3	1	1	1	1	0	0	0	2	3	24	86	39	109	43.7	1468.2	2.25	2.5	713.3	3.85	1.9
159	0	50	2	1	1	1	3	1	2	1	1	1	1	3	20.6	96	33	98	36.6	1130	2.28	2.28	928.1	8.44	2.53
160	0	41	1	1	2	1	2	1	1	0	0	0	2	2	22.6	91	34.5	124	43.4	1215.8	2.29	1.44	49.22	4.12	5.03
161	0	50	1	1	2	2	2	1	3	1	0	0	2	2	22.4	81.5	33.5	90	38.3	726.5	2.28	1.5	101.4	3.13	1.57
162	0	54	2	1	2	1	4	2	1	0	0	0	3	2	19.1	81	28.5	99	38.1	823.9	1.98	2.62	405.5	3.61	1.07
163	1	36	2	1	1	1	2	2	3	0	0	1	2	4	22.6	118	34	96	36.2	703.9	2	3.5	878.9	3.5	1.79
164	0	40	1	1	2	1	1	1	1	0	0	0	1	2	22.5	76	34.5	96	38.5	1242.9	2.07	1.64	169.1	3.28	0.38
165	0	47	1	1	3	2	3	1	1	0	0	0	2	2	21.6	71	33.5	120	43.3	1084.6	2.23	1.67	283.4	3.16	0.48
166	0	58	1	1	2	2	2	1	3	0	0	0	2	2	22	71	36.5	98	38.2	1098.7	2.06	2.38	166.8	2.74	0.49
167	0	59	1	1	2	1	3	2	1	1	0	0	3	1	21.1	70.5	31.5	90	36.7	1023.5	2.35	1.56	234.6	3.15	0.9
168	1	40	2	1	1	2	2	1	3	1	0	1	1	2	18.4	84.5	29.5	80	38.4	733.2	1.98	1.61	226.9	4.54	2.05
169	0	39	1	1	3	2	3	1	1	0	0	0	2	2	25	88.5	36	106	42.6	1461.3	1.79	3.24	548.8	3.48	3.45
170	0	50	1	1	3	2	2	1	1	0	0	0	1	3	24.3	92.5	38.5	98	36.9	1094.3	1.73	2.87	238.8	4.49	2
171	0	36	1	1	3	1	1	1	1	0	0	0	2	3	22.4	83.5	36.5	108	42.3	996.4	2.23	2.21	327.6	4.26	2.06
172	0	48	1	1	3	1	2	1	3	0	0	0	1	2	23.8	80.5	36.5	104	38.6	1257.5	2.13	1.68	244.2	4.38	0.39
173	0	50	1	1	2	1	1	1	2	1	1	1	2	1	20.6	76.5	21	83	38	614	1.29	1.92	411.6	4.66	0.7
174	0	32	1	1	2	1	1	1	1	0	0	0	3	4	27.8	96	37.5	96	36.3	1020.4	2.11	1.58	180.3	3.17	1.16
175	0	50	2	1	2	1	4	2	2	1	1	0	2	2	20.9	84	31.5	129	37.4	622.6	1.92	0.93	891.4	3.23	0.93
176	0	47	2	1	1	1	1	1	1	1	0	0	1	3	23.9	88	35	84	38.9	1057.9	2.76	3.72	849.1	4.54	1.59
177	0	35	2	1	3	2	2	1	2	0	0	0	1	3	19.1	81	36.5	96	35.8	500.5	1.82	2.32	510.1	3.28	1.06
178	0	33	1	1	3	2	3	1	2	1	0	0	2	2	19.2	82.5	35.5	99	40.4	1009.5	2.27	2.87	386	3.06	0.81
179	0	33	2	1	2	1	3	2	2	1	0	0	1	3	19.8	76.5	37.5	96	41.2	650.2	2	1.78	864	3.7	0.97
180	0	33	1	1	2	1	3	2	2	1	1	1	2	1	19.2	72.5	27	81	38.1	812.1	2.31	0.63	17.17	4.12	0.9
181	1	44	1	1	1	1	4	1	2	1	1	1	3	3	27.3	97	36	81	35.7	599.4	2.37	1.42	306.2	5.43	1.75
182	0	42	1	1	2	1	2	2	1	0	0	0	2	4	25.2	82.5	34	93	38.1	1379.8	1.95	3.17	501.8	2.73	0.99
183	0	51	1	1	1	1	4	1	1	0	0	0	1	3	22.6	90	35.5	95	36.4	1399.2	1.82	1.81	353	3.27	0.76
184	0	33	2	1	3	2	4	1	1	1	0	0	2	1	18.1	61	31.5	96	37.4	932	2.07	1.74	233	5.04	0.81
185	0	32	2	1	3	2	4	1	1	0	0	0	2	1	18.9	75	28	86	36.7	663.2	2.04	1.01	282.1	3.16	1.33
186	0	58	1	1	3	2	2	1	3	1	1	1	2	3	22.3	91.5	37.5	75	35.7	1233.7	2.04	1.64	196.8	3.88	1.04
187	0	57	1	1	2	2	2	1	3	0	0	0	1	2	21.6	86	33.5	90	44.5	635.2	2.14	1.28	241.3	5.06	1.75
188	0	50	1	1	1	1	2	1	3	0	0	1	3	3	28.9	96	34	92	37.7	994.9	1.8	3.11	532.1	4.01	2.3
189	0	37	1	1	2	2	2	1	1	0	0	0	2	4	26.8	90	34.7	96	38.4	1357	1.78	1.97	218.4	2.99	1.01
190	0	49	1	1	3	2	4	2	1	0	0	0	3	4	23.1	89	35.5	115	40.5	867.8	2.48	1.88	344.7	3.03	1.02
191	0	47	2	1	2	1	2	2	3	1	0	0	1	4	27.1	118	37.5	101	38.7	352.9	2.21	1.05	239.5	4.05	4.03
192	0	28	1	2	3	2	3	1	1	1	0	0	2	1	19	68	30.5	127	44.6	948.9	2.3	1.98	169.8	3.23	1.58
193	0	57	1	1	2	2	1	2	1	1	0	0	3	3	22.6	103	39	114	38.9	1260.7	1.9	2.84	332.3	2.68	2.01
194	0	38	2	1	1	1	4	2	1	0	0	0	2	3	23.1	85	34.5	113	44.5	864.1	1.59	1.64	2.8	3.45	3.59
195	0	40	1	1	3	2	4	2	1	0	0	0	1	2	22.2	85	34.5	117	43	836.8	1.5	1.05	149.2	3.67	1.12
196	0	49	1	1	3	2	1	2	1	1	0	0	2	2	26.4	93	34.5	119	34.5	751.4	2.24	2.17	944.4	3.21	1.23
197	0	34	1	1	3	2	2	2	3	1	0	1	2	4	26.1	119	41.5	83	37.2	627	2.11	2.55	595.3	2.56	0.94
198	0	51	1	1	2	1	2	2	1	1	0	0	1	3	20.8	70	28	87	39.1	1077.6	1.53	1.89	641.7	2.86	0.7
199	0	54	2	1	2	1	4	1	1	0	0	0	2	2	21.3	73	36.5	128	41.7	1018.7	1.38	2.3	280.4	3.57	2.04
200	0	46	1	1	3	2	4	1	2	0	0	0	3	4	21.3	86	35	121	41.3	835.1	1.38	1.86	301	4.13	2.07
201	0	56	1	1	3	2	1	1	2	1	0	0	2	2	22	74	31.5	88	34.6	569.5	2.01	1.88	142.7	3.02	1.14
202	0	43	2	1	3	2	2	1	3	1	0	1	1	2	22.9	85	30.5	94	34.3	267.6	2.03	1.51	73.8	3.22	1.2
203	0	33	1	2	3	2	3	1	1	0	0	0	2	4	22.2	75	32	138	45.7	1375	2.79	3.02	77.4	4.79	2.3
204	0	52	1	1	1	1	3	2	1	1	0	0	2	3	24.7	89	31	109	41.5	985.2	2.32	2.18	86.4	2.38	1.46
205	0	32	1	2	2	2	2	1	3	1	0	0	3	4	27.9	108.5	39.5	108	36.1	576.4	2.52	2.44	528.8	3.65	1.36
206	0	40	1	1	3	2	3	1	1	0	0	0	1	2	23.3	86	31	101	38.7	1086.3	2.58	2.52	378.1	3.44	1.25
207	0	50	2	1	3	2	3	1	1	0	0	0	2	3	21.7	94	33	84	39.8	889.4	2.42	2.2	23.6	3.26	1.23
208	0	56	1	1	3	2	4	2	1	1	0	0	2	2	20.6	98	33	111	41.2	895.8	2.64	3.11	643.8	3.31	1.05
209	0	55	1	1	2	1	1	2	1	1	0	1	1	1	22	72	32	127	38.9	882.9	1.54	2.75	462.2	3.25	1.9
210	1	53	2	1	2	2	2	1	3	1	0	1	3	3	24.7	78	31	96	39.8	532	2.39	2.89	730.3	4.11	2.42
211	0	54	1	1	2	1	2	2	3	1	0	1	2	3	25.4	90	36.5	97	43.2	516.9	2.61	1.56	379.6	3.6	4.39
212	0	43	2	1	2	2	3	2	1	0	0	0	1	4	20.2	75	32	107	38.7	780.1	1.89	2.82	628.6	2.15	0.99
213	0	52	1	1	2	1	3	2	1	1	0	0	3	2	21.1	83	34	110	40.2	1189.3	2.16	1.84	24.4	3.33	1.34
214	0	41	2	1	3	2	3	2	1	0	0	0	2	4	24.1	100	37.5	105	37.1	939.7	1.53	1.35	134.3	4.07	2.53
215	0	32	2	1	3	2	2	1	3	1	0	1	1	3	22.2	90	32	80	33.3	395.9	2.03	1.63	481.7	2.56	0.98
216	0	49	2	2	3	2	2	2	3	0	0	1	2	3	19.3	82	34.5	124	41.9	617.4	2.42	2.1	188.7	4.72	0.72
217	0	47	1	1	2	2	1	2	1	0	0	0	2	3	21.3	84	36	138	39.9	789.6	2.33	2.35	710.6	3.21	1
218	1	55	2	1	1	1	1	2	3	0	0	0	1	4	26.5	110	38.5	91	38.9	670.5	2.59	2.23	155.6	3.3	2.07
219	0	56	2	1	1	1	2	1	3	1	0	0	2	3	21.3	94	31.5	95	38.1	784.2	2.49	2.24	15.1	3	1.03
220	0	50	1	1	2	1	4	1	1	0	0	0	3	3	25.7	96	34.5	116	36.6	861.4	2.2	1.64	92.8	3.71	1.39
221	0	50	1	1	2	1	2	1	3	1	0	1	1	3	22.7	97	34.5	99	40.3	772.1	2.13	1.91	753.5	3.92	1.09
222	1	31	2	2	1	1	1	1	1	1	0	0	3	1	26	106	39.5	108	40	728.9	2.23	1.87	124.4	4.98	3.21
223	0	46	1	1	2	2	3	1	2	1	0	0	2	3	22.6	97.5	35	83	36.8	767.2	2.05	2.41	198.6	3.56	1.12
224	0	33	1	1	2	1	4	1	1	0	0	0	3	2	22.8	74	30	126	45.3	515.4	2.23	1.02	37.35	4.41	1.93
225	0	37	2	1	2	1	1	1	1	0	0	0	1	3	23.2	83	33.5	97	34.6	952.9	2.15	1.23	294.88	3.84	1.22
226	0	54	1	1	1	1	3	2	2	1	0	0	2	2	23.2	70	30.5	101	40.1	981.4	1.98	1.34	402.3	2.58	0.98
227	0	40	2	1	1	1	2	1	3	0	0	0	1	2	20.6	70	31	133	39.7	669.5	2.22	2.65	98.68	5.69	0.81
228	0	44	2	2	2	1	3	2	1	1	0	1	2	4	21.1	76	32.5	86	43	812.9	2.33	1.92	528.8	3.6	1.2
229	0	51	1	1	3	1	3	2	1	1	0	0	3	1	21.3	68	30	111	38.2	1217.9	2.65	1.07	1193.55	2.81	0.75
230	1	55	2	1	3	1	3	2	1	1	1	1	1	3	22.1	85	33.5	98	36.9	556.8	2.41	2.95	1248	3.45	1.11
231	0	39	2	1	1	1	4	2	1	1	0	0	2	1	19.8	65	28.5	125	40.9	898.5	2.33	1.31	154.5	4.12	0.87
232	1	55	2	1	1	1	2	2	3	1	0	0	3	3	19.6	90	29.5	96	38.9	641.6	2.57	1.2	68.92	3.6	0.94
233	0	31	1	1	2	1	3	1	1	0	0	0	3	2	22.8	73.5	31.5	139	43	1162.1	2.2	1.43	22.02	5.71	2.84
234	1	49	2	1	1	1	2	2	3	1	1	1	3	2	17.7	83	28.5	92	32.8	438.8	2.18	1.15	439.61	4.53	1.83
235	0	38	2	2	2	1	2	1	1	0	0	0	2	3	21.3	83	33.5	103	40	957.4	2.48	1.15	265.41	3.56	1.02
236	0	47	2	1	1	1	1	2	1	1	0	0	3	2	23	70.5	30	111	41.1	955.4	2.49	2.98	782.17	4.86	1.32
237	0	29	2	1	2	1	3	1	1	0	0	0	2	2	20.7	74	31.5	93	44.2	1259.4	2.39	0.85	553.1	5.04	0.97
238	0	44	1	1	3	2	3	1	1	0	0	1	2	3	22.1	76	33.5	121	43.1	1269.8	2.37	2.23	330.2	3.37	0.89
239	0	33	2	1	3	2	3	1	1	0	0	0	1	2	19.8	72	32	123	41.1	1150.7	2.28	2.53	804.39	3.67	0.63
240	1	57	1	1	2	1	4	2	2	1	0	0	2	3	23.1	87	31.5	112	39.2	1140.5	2.28	2.38	123.5	3.87	1.06
241	0	30	2	1	3	2	1	1	1	0	0	0	1	3	21.6	84	34.5	127	45.5	401.8	2.44	1.27	174.3	5.28	1.8
242	0	52	1	1	1	1	1	2	2	0	0	0	2	3	21.6	87	34.5	118	42.6	843.3	2	2.14	621.7	4.53	1.34
243	0	40	2	1	2	1	4	1	1	0	0	0	3	2	20.1	69	31.5	128	40.4	809.7	2.4	2.68	92.62	3.16	1.67
244	0	34	1	1	3	2	2	1	2	0	0	1	3	4	21.3	73	32.5	94	34.9	718.1	2.34	1.37	1161.59	2.36	0.7
245	0	52	2	1	1	1	4	2	1	0	0	0	2	2	21.1	75	31.5	91	38.1	670.4	2.33	1.83	73.04	4.98	3.03
246	0	46	2	1	1	1	3	1	1	0	0	0	3	3	21	78	37.5	111	40.5	623.1	2.07	2.04	274.2	4.25	2.56
247	0	52	2	1	1	1	1	1	1	1	0	0	3	4	24.6	97	40	95	41.1	767.8	2.08	2.22	426.5	4.9	1.17
248	0	56	1	1	3	1	3	2	1	1	1	0	2	2	21.8	70.5	31	103	40.4	1035.8	2.52	2.02	294.6	3.78	1.22
249	0	37	2	1	2	1	4	2	1	1	0	0	2	1	17.3	65	29.5	117	41.4	1331.7	2.05	0.99	8.8	4.65	1.98
250	0	46	1	1	1	1	1	1	1	1	0	0	3	2	21.4	82	38	92	37.5	587.9	1.98	1.75	335.2	4.07	0.66
251	0	33	1	1	2	1	4	1	1	0	0	0	2	3	23.2	82.5	36	118	41.4	1369.4	2.47	2.53	235.31	3.74	1.96
252	0	48	1	1	1	1	1	2	3	0	0	0	1	3	25.7	82	34.5	117	40.8	822.3	2.21	2.02	303	4.38	4.45
253	0	46	2	1	2	1	3	1	1	0	0	0	2	2	19.6	75	30.5	119	40.8	956.2	2.29	1.85	203.9	5.45	1.21
254	0	55	2	1	1	1	2	2	1	1	0	0	2	2	18.8	73	32.5	96	41.2	780.3	2.47	2.02	90.45	3.04	0.93
255	0	54	2	1	1	1	2	1	1	0	0	0	3	2	21.1	73.5	33	88	41.3	717.7	2.28	1.6	382.1	3.47	1.11
256	0	38	1	2	2	1	1	2	1	1	0	0	2	3	23.7	82	37	128	42.1	700.4	2.6	2.57	310	4.3	1.81
257	0	26	1	2	3	1	3	1	1	0	0	0	2	3	23.2	80	35.5	139	41.8	1315.2	2.52	2.17	674	3.72	2.12
258	0	52	2	1	1	1	1	2	1	1	0	0	2	3	22.4	84	35	99	40.6	664.3	2.54	2.24	397.2	4.02	0.98
259	0	35	1	1	3	1	2	1	3	1	0	0	3	3	22	92	36	102	40.1	895.2	2.27	2.31	596.2	2.58	0.87
260	0	56	1	1	1	1	3	2	2	1	0	0	2	2	22.2	86	32.5	114	40.7	1224.1	2.37	2.06	648.62	3.73	2.1
261	0	53	2	1	2	1	4	1	2	0	0	0	2	1	18.9	66	27.5	96	37.7	847.9	2.27	2.39	222.5	3.67	1.33
262	0	49	1	1	2	1	1	1	1	0	0	0	3	2	22	73	31.5	128	38.3	661.7	2.17	1.24	72.83	4.01	1.1
263	0	43	2	1	2	1	3	1	1	0	0	0	2	2	19.6	72	32.5	106	43.8	989.6	2.03	3.17	816.33	3.87	1.21
264	0	45	1	1	3	2	2	1	3	1	0	0	2	3	23.8	82	36	135	41.4	1122.2	2.09	2.72	237.2	4.27	1.01
265	0	54	1	1	3	2	4	2	1	0	0	0	2	2	25.1	80	34.5	120	39.1	964.6	2.29	1.54	48.97	3.92	0.97
266	0	51	2	1	1	1	4	1	2	1	0	1	2	1	19.3	75	28.5	102	36.6	579.3	2.12	2.03	93.26	4.57	2.17
267	0	33	1	1	3	2	1	1	1	0	0	0	2	2	25	82	37	134	41.6	975.9	2.46	2.56	701	3.09	1.46
268	0	53	1	1	1	1	2	1	3	0	0	0	3	3	21.9	87	34.5	115	37.4	853.2	2.18	1.6	236.2	4.88	1.84
269	0	39	2	1	2	1	2	1	3	0	0	0	2	4	24.8	91	37.5	102	38.1	731.3	2.14	1.45	515.3	3.73	2.72
270	0	48	2	1	1	1	2	1	3	1	0	1	2	2	20.1	70	31.5	90	37.1	365.1	2.11	1.71	156.3	5.57	2.49
271	0	41	1	1	2	1	2	1	3	0	0	0	2	3	24.6	87.5	36	123	41.1	908.3	2.11	1.25	629.38	4.44	1.37
272	0	40	2	1	1	1	3	1	1	0	0	0	2	4	21.5	80	31.5	108	39.1	713.1	2.1	1.9	301.3	2.73	1.97
273	0	59	2	1	2	1	2	1	3	1	0	1	2	3	21	94	30.5	87	40.8	542	2.13	2.06	390.75	4.65	1.44
274	0	34	1	1	3	1	1	1	1	0	0	0	2	2	20.4	77	36.5	100	36.3	597.3	2.39	2.23	95.61	3.35	0.85
275	0	36	1	2	2	1	3	2	2	1	0	0	3	4	25.6	112	35.5	114	41.1	871.3	2.5	1.91	18.01	3.61	1.6
276	0	37	2	2	2	1	4	1	1	0	0	0	3	1	17.8	64	28.5	107	40.2	796.6	2.34	2.01	449.2	3.67	1.03
277	0	50	2	1	1	1	1	1	1	0	0	0	2	3	21.2	78	33.5	94	40.2	699.3	2.28	2.48	302.3	3.91	1.24
278	0	44	1	1	1	1	2	1	2	0	0	0	2	4	24.7	100	35	112	44.1	1081.7	2.14	1.77	391.82	4.02	1.21
279	0	32	2	1	1	1	2	2	1	0	0	0	3	4	25.3	102	38.5	112	41.9	773.8	2.33	1.71	590.26	3.87	0.8
280	0	44	1	1	2	1	1	1	2	0	1	0	2	2	18.3	101	33.5	107	42.7	1156.8	2.46	1.7	265.8	4.56	2.8
281	0	56	1	1	1	1	1	1	3	1	0	0	3	3	22.5	91	34	98	41.3	742.6	2.51	1.64	389.8	3.95	1.81
282	0	58	1	1	2	2	2	1	3	0	0	0	2	4	21.8	80	34	131	37.3	935.1	2.33	1.93	108	3.48	1.85
283	0	35	1	1	3	1	3	1	1	0	0	0	1	2	22.1	82	36.5	111	42.1	1206.1	2.24	1.3	391.4	3.62	1.46
284	0	57	1	1	1	1	3	1	1	0	0	0	2	3	23.3	95	34.5	108	42.1	882.6	2.06	1.89	412.35	2.97	1.35
285	0	52	2	1	1	1	1	1	2	1	1	1	2	1	19.3	76	28.5	92	34.6	650.7	2.21	1.02	192.09	5.1	2.66
286	0	53	2	1	1	1	1	1	3	1	0	1	2	3	23.2	91	32	84	35.1	814.3	2.07	1.17	301.7	3.71	0.77
287	1	53	2	2	2	2	3	2	2	1	0	1	2	1	24.1	92.6	36	88	38.5	478.5	2	1.76	235.8	2.32	0.9
288	1	46	1	1	1	2	2	1	3	1	0	1	2	2	20.7	78.4	30	90	36.5	620.5	1.04	2.15	402	5.41	1.26
289	1	58	1	1	2	1	3	1	3	1	1	1	3	4	22.3	115	39.5	80	36.9	807.7	2.08	1.7	437.7	3.68	3.1
290	1	34	1	1	1	1	2	2	3	0	0	1	3	4	25.2	112	37	100	36.3	870.8	1.11	1.48	474.2	2.32	1.13
291	0	56	2	1	2	1	2	2	3	0	0	1	2	4	22.6	118	34	96	36.2	703.9	2	3.5	878.9	3.5	1.79
292	1	55	1	1	1	2	2	2	3	1	1	1	2	2	18.4	84.6	29.5	80	38.4	733.2	1.98	1.61	226.9	4.54	1.87
293	1	44	1	1	2	1	4	1	2	1	1	1	3	3	27.8	97	36	88	39.7	599.4	2	1.42	306.2	5.43	1.75
294	1	53	1	1	2	2	2	2	3	1	0	1	2	3	24.7	78	31	96	39.8	532	2.09	2.89	730.3	4.11	2.42
295	1	55	2	1	1	1	1	1	3	0	0	0	2	4	26.5	111	38.5	91	39.9	670.5	2.19	2.23	155.6	3.3	1.23
296	1	40	1	2	1	1	2	2	3	0	0	0	1	1	21.3	94	31.5	96	38.1	784.2	1.49	2.24	15.1	3	1.03
297	0	58	2	1	1	1	1	1	1	1	0	0	2	4	26	105	39.5	100	40	728.9	2.23	1.87	124.4	4.98	3.21
298	1	36	2	1	3	1	3	2	1	1	0	1	2	3	22.7	85	33.5	98	36.9	556.8	2.41	2.95	1248	3.45	1.11
299	1	55	1	1	1	1	3	2	3	1	0	0	3	3	19.6	90	29.5	96	38.9	641.6	1.57	1.2	68.92	3.6	0.94
300	1	44	1	1	1	1	3	1	3	1	0	1	2	2	17.7	82	28.5	102	34.8	438.8	2.18	1.15	439.61	4.53	1.02
301	1	57	1	2	2	1	4	2	2	1	0	0	2	3	23.4	87	31.5	112	40.2	1140.5	1.28	2.38	123.5	3.87	1.06
302	1	53	2	1	1	1	4	1	2	1	1	1	2	1	19.3	75	28.5	102	39.6	579.3	2.12	2.03	93.26	4.57	2.1
303	0	53	2	1	1	1	2	1	3	0	0	1	3	3	23.1	91	32	84	35.1	814.3	2.07	1.17	301.7	3.71	0.77
304	1	53	1	1	2	2	1	2	2	1	0	1	2	1	24.2	92.6	36	93	41.5	478.5	2.4	1.76	235.8	2.32	1.21
305	0	56	2	1	1	2	2	1	3	1	0	1	3	2	20.5	80.5	30	90	32.5	620.5	1.94	2.15	402	5.41	1.26
306	1	58	1	1	2	1	2	1	3	1	1	1	3	4	24.2	113	39.5	82	38.9	807.7	2.08	1.7	437.7	3.68	3.2
307	1	44	1	1	1	1	2	2	3	0	0	1	3	2	24.6	114	37	100	37.3	870.8	1.81	1.48	474.2	2.32	1.13
308	1	46	2	1	1	1	2	2	3	0	0	1	2	2	22.6	117	34	96	38.2	703.9	2	3.5	878.9	3.5	1.43
309	1	50	1	1	1	2	2	1	3	1	0	1	3	2	19.9	85	29.5	80	38.4	733.2	1.88	1.61	226.9	4.54	2.05
310	1	35	1	1	2	1	4	2	2	0	0	1	2	3	27.8	97	36	81	37.7	599.4	2.17	1.42	306.2	5.43	1.75
311	1	53	2	1	2	2	3	1	3	1	0	1	3	3	24.7	80	31	96	39.8	532	2.39	2.89	730.3	4.11	1.54
312	1	55	1	1	1	1	1	1	3	0	0	0	2	4	27.6	110	38.5	91	38.9	670.5	2.39	2.23	155.6	3.3	2.07
313	1	46	2	1	1	1	3	2	3	0	0	0	2	1	21.3	94	31.5	95	38.1	784.2	2.29	2.24	15.1	3	1.03
314	1	58	2	1	1	1	1	1	1	1	0	0	2	4	26.8	106	39.5	108	40	728.9	2.23	1.87	124.4	4.98	3.21
315	1	55	1	1	3	1	1	2	1	1	0	1	3	3	22.1	85	33.5	98	36.9	556.8	2.41	2.95	1248	3.45	1.11
316	1	55	2	1	1	1	2	2	3	1	0	0	2	3	19.6	90	29.5	96	38.9	641.6	2.47	1.2	68.92	3.6	0.94
317	1	59	1	1	1	1	3	2	3	1	1	1	2	2	18.6	83	28.5	92	39.8	438.8	2.18	1.15	439.61	4.53	1.83
318	1	57	1	1	2	1	4	2	2	1	0	0	1	3	23.1	87	31.5	112	39.2	1140.5	2.18	2.38	123.5	3.87	1.06
319	1	53	2	1	1	1	4	1	2	1	0	1	2	1	19.3	75	28.5	102	36.6	579.3	2.12	2.03	93.26	4.57	1.45
320	1	53	1	1	1	1	1	1	3	1	0	1	3	3	23.2	91	32	84	35.1	814.3	2.07	1.17	301.7	3.71	0.77
321	0	53	2	1	2	2	1	2	2	0	0	1	3	3	24.1	92.5	36	88	35.5	478.5	2.4	1.76	235.8	2.32	1.21
322	0	26	1	2	2	2	3	2	1	0	0	0	3	1	19.8	68	30	101	42.9	962.1	1.56	1.48	225.1	3.49	1.37
323	0	38	2	1	2	1	1	1	1	0	1	0	2	2	21.4	70	31.5	106	37.5	857.3	2.29	2.1	980	3.02	0.92
324	0	52	1	1	1	1	3	2	1	1	1	0	2	2	20.6	82	36.5	88	38.2	953.2	2.27	2.47	2060	3.52	1.58
325	0	39	1	1	3	2	3	2	1	0	0	0	3	3	21.2	90	39	99	40	1365.7	1.9	2.33	544.7	3.31	0.64
326	0	45	1	1	1	1	3	2	1	0	0	0	2	3	24.5	100	34.5	98	43	1042.4	1.54	2.27	19.89	3.56	1.02
327	0	36	1	1	3	2	4	2	1	0	1	0	3	3	26.7	103	35.5	99	37	1277.9	2.25	2.34	1.2	3.95	2.95
328	0	52	1	1	3	1	1	2	2	1	0	0	2	2	21.8	78	32.4	110	41.4	883.7	2.11	1.18	9.53	4.41	1.47
329	0	54	1	1	1	1	1	2	1	0	1	1	3	4	22.8	92	34	87	32.9	456.7	2.01	0.43	2071.02	3.74	1.16
330	0	32	1	1	3	2	3	2	1	0	0	0	2	3	23.3	91.5	37.5	117	43.1	1267.4	2.16	3.28	599	3.29	1.8
331	0	33	2	1	3	2	2	2	1	0	0	0	2	3	21.8	85	38	102	33.4	821.5	1.94	2.01	16.76	4.19	0.99
332	0	52	1	1	2	1	4	1	3	1	1	0	3	3	22	86.7	36	114	40.1	706.7	2.16	1.54	187.4	3.52	1.01
333	0	30	1	2	3	1	1	2	1	0	0	0	2	2	18.6	77.5	34	106	46	998.3	2.49	2.37	1034	3.45	0.92
334	0	38	1	1	2	1	1	1	1	0	1	0	2	2	21.3	77	33.5	95	40.8	864.5	2.19	2.31	132.1	3.83	1.53
335	0	59	2	1	1	2	3	2	1	0	0	0	3	4	18.9	76	30	96	40.6	672.9	2.11	1.53	36.85	4.64	0.52
336	0	47	1	1	2	1	2	2	1	1	0	0	3	3	21	89	33.5	97	42.7	885.8	2.16	1.77	907	3.23	0.98
337	0	44	2	1	2	1	4	2	2	1	0	1	3	3	24.2	86.5	26	102	33.2	715.8	2.05	1.37	367.2	3.95	2.72
338	0	52	1	1	2	2	1	1	1	0	0	0	2	4	24.2	97	31	98	39.5	1206.7	2.16	2.17	443.4	3.26	0.77
339	0	59	2	1	1	1	1	2	1	0	0	0	3	3	22.2	87	35	76	43.4	787	2.15	1.63	511.8	3.21	2.18
340	0	42	2	2	3	2	4	2	1	0	1	0	2	1	16.4	82	32	83	36.2	868.9	1.79	2.34	590.8	2.2	1.01
341	0	36	1	2	3	1	3	2	1	0	0	0	3	1	19.9	66	32	102	40.2	903.2	2.52	1.71	903	3.65	1.01
342	0	49	1	1	2	2	2	1	1	0	0	0	2	2	22.9	75.5	35.5	109	41.6	1052	2.42	2.29	543.9	4.01	1.24
343	0	42	1	1	1	1	4	1	2	0	0	0	3	3	27.1	94	35.5	110	44.9	1044.1	2.44	1.71	86.23	4.54	0.98
344	0	32	2	1	2	1	3	2	1	1	0	0	2	3	24.4	98	30	98	37.3	845.4	1.85	2.13	928	5.19	1.87
345	0	45	1	1	3	1	3	2	2	0	0	0	1	1	21.9	73.5	29	98	37.4	856.7	2.27	1.24	132.5	3.54	0.99
346	0	58	1	1	1	2	2	2	3	1	0	0	3	3	21	101.5	39	95	37	773.2	2.23	2.07	160.7	3.9	1.71
347	0	37	1	1	2	1	3	2	1	0	0	0	3	1	21.7	72.5	31	97	35.1	1022.3	2.52	1.25	118.4	3.56	1.1
348	0	51	1	1	3	2	4	2	1	0	1	0	2	3	22.5	90.5	36.5	84	41.6	935.8	2.01	1.84	731.5	5.22	2.19
349	0	53	2	1	1	1	3	2	2	0	1	0	2	2	32.8	78	29	96	36.4	788.8	2.55	2.6	2047	8.17	3.04
350	0	42	2	1	3	2	3	2	1	0	0	0	2	4	19.8	74	32.5	96	40.1	880.9	2.47	2.59	860	3.56	0.98
351	0	33	2	2	3	1	3	2	1	0	0	0	3	3	24.2	83.5	35.5	100	40.6	1042.3	2.45	1.65	1063	3.66	1.08
352	0	49	1	1	3	2	1	2	3	1	0	0	3	3	26.6	93	36	98	41.1	1148.3	2.46	2.16	969.4	4.95	4.4
353	0	36	2	1	2	1	2	1	1	0	0	0	2	2	21.2	75.5	29	109	41.2	882.5	2.18	2.02	590.6	3.44	2.18
354	0	40	1	1	3	2	4	2	1	0	0	0	3	3	21.4	97	35	107	45.1	1070	2.34	2.44	761	5.27	4.76
355	0	54	2	1	1	1	1	2	3	1	0	1	3	1	18.6	77	28.5	97	36	567.5	2.18	2.8	2643	3.49	2.57
356	0	57	1	1	3	1	3	2	1	0	0	0	2	2	20.7	81	32.2	96	34.5	887.8	2.29	2.12	235.67	3.43	0.98
357	0	47	1	1	2	1	2	1	3	0	1	1	2	2	26.4	82	33.5	90	35.3	808.9	2.35	1.72	145.3	6.79	2.08
358	0	50	1	1	3	2	3	2	1	0	0	0	2	4	20.3	81	32	100	41	1032.5	1.83	2.2	192	4.13	0.9
359	0	35	1	1	2	1	1	2	1	1	0	0	3	3	26.2	90	37	94	44	1154.4	2.3	1.52	317.8	3.18	1.05
360	0	38	1	1	2	1	4	1	1	0	0	0	2	3	24.1	84.5	33.5	100	41.9	1453.4	1.74	1.89	502.5	3.81	3.14
361	0	35	1	1	1	1	3	2	1	1	1	1	2	3	26.6	94.5	38.5	105	36.7	1111.7	2.22	2.05	317.9	2.92	2.51
362	0	37	1	1	2	1	4	2	1	0	0	0	2	3	26.4	95	35.5	111	39.9	1461.2	2.33	1.64	874.8	4.23	3.13
363	0	28	1	1	2	2	3	1	1	0	1	0	2	2	25	86.2	33.2	110	39.4	1130.2	2.29	1.19	418.1	3.89	2.99
364	0	35	1	2	3	2	3	1	1	0	0	0	2	2	21	83	39	98	40.4	912.3	2.23	2.2	358	3.41	0.98
365	0	51	2	1	3	2	1	2	1	0	1	0	3	3	23.9	89	34	86	35.5	1012.56	2.41	1.81	965	3.46	1.01
366	0	32	1	1	2	1	1	2	2	0	0	0	2	2	20.4	67.5	35	95	41.2	750.4	2.09	1.81	853	2.92	0.43
367	0	57	1	1	2	1	4	2	2	0	0	0	2	2	21.9	89	34.2	100	38.2	1080	1.51	1.83	320.8	2.52	0.91
368	0	39	2	1	3	2	3	1	1	0	0	0	2	1	21.1	69	31	109	36.9	750.8	2.14	1.87	466.5	4.03	0.65
369	0	45	2	1	3	2	3	2	1	0	0	0	3	1	19.6	71	30.5	80	44.9	1008.8	2.68	1.85	856	4.96	1.92
370	0	36	1	1	2	1	3	2	1	1	0	0	2	4	23.5	73.5	34.5	85	35.6	1315.2	2.53	0.88	1.2	4.37	1.38
371	0	44	1	1	3	1	1	2	2	0	0	0	2	3	25.5	102	37.5	100	36.1	1078.3	1.93	3.5	237	4.44	4.16
372	0	53	1	1	2	1	1	2	1	1	1	0	2	3	24.2	87.5	35.5	83	39.4	1060	2.38	1.97	378	3.13	1.33
373	0	55	1	1	2	1	2	2	1	1	0	0	2	2	22.8	70	32	12	44	758.8	1.67	1.45	706.8	5.08	1.45
374	0	48	1	1	1	1	1	2	1	0	0	0	2	3	22	74	36.5	105	42.1	913.1	2.02	2.16	629.2	4.04	0.8
375	0	44	2	2	3	1	4	2	2	0	0	0	3	2	22	70	36	86	37.2	725.8	2.24	2.22	142.8	3.68	1.4
376	0	35	2	2	2	1	3	2	1	1	0	0	2	2	27.5	67	23	85	42.7	863	2.43	2.25	526	4.44	1.16
377	0	41	1	1	3	2	2	2	1	1	0	0	2	2	21.2	74	30.5	98	39.7	1035.8	2.24	2.56	1469	3.23	1.9
378	0	55	1	1	3	1	4	2	1	0	0	0	2	2	24.1	91.5	34.5	112	42.8	1028.9	2.6	2.88	187	3.42	0.63
379	0	38	1	1	3	2	1	2	1	1	0	0	3	1	20.2	69	32	115	37.8	936.8	2.32	2.58	681	3.26	0.96
380	0	35	1	1	3	2	1	2	1	0	0	0	2	4	25.7	108.5	45	99	38.6	1302.6	2.08	2.2	409.1	3.43	1.67
381	0	28	1	1	3	2	3	2	1	0	0	0	2	2	25.7	87.5	35	107	42.5	1200.5	2.31	2.59	608.3	4.18	1.22
382	0	42	1	1	3	2	1	2	1	0	1	0	2	2	22.7	87.5	34	114	39.4	1045.67	1.87	2.2	135.8	3.24	0.95
383	0	48	2	1	2	1	1	2	1	0	0	0	3	2	20.4	75.5	30.5	102	36.5	889.6	2.71	1.96	1018	4.02	1
384	0	59	2	1	1	1	2	2	1	1	1	0	2	4	26.2	111	38.3	85	36.5	716.1	2.13	1.41	2.39	2.98	2.34
385	0	45	1	1	2	1	3	2	1	0	0	0	2	1	24.3	72	32.5	111	43.2	875.6	2.49	2.28	922	3.05	1.27
386	0	31	1	2	2	2	3	1	2	0	0	0	2	2	21	70	34	108	48	1134.7	2.22	2.72	324	2.51	1.21
387	0	31	1	1	3	2	3	1	1	0	0	0	3	4	26.1	96	40.5	105	42.2	1084.5	2.28	1.69	328	2.74	1.27
388	0	33	1	2	1	1	4	1	1	0	0	0	2	4	24.8	102	38	104	35.5	1103.8	2.35	2.02	539	4.02	1.63
389	0	42	1	1	2	1	3	2	1	0	0	0	3	4	22.7	71	33	95	40.3	805.8	1.89	2.23	206	3.48	0.79
390	0	48	1	1	2	2	1	1	1	0	0	0	2	2	22.5	93	34	98	35.7	1031	1.92	2.17	827	4.51	1.23
391	0	54	1	1	2	1	4	2	1	0	0	0	2	2	24.9	90	34	111	39.4	1240.2	1.84	1.59	55.02	4.64	3.41
392	0	40	1	1	3	2	2	1	1	0	0	0	1	4	23	75	32	90	44	1158.5	2.26	1.72	232.1	4.51	1.41
393	0	40	2	1	3	2	3	1	1	0	1	1	2	2	22.1	68	30.5	100	39.8	978.9	2.11	1.71	377.8	3.99	1.22
394	0	28	1	1	2	1	1	1	1	0	0	0	2	2	23.7	80	36.5	95	41.8	1317.7	1.94	2.71	247	4.33	0.88
395	0	47	2	1	3	2	4	2	1	1	0	0	2	4	19.8	66	30	107	38.5	861.6	2.18	1.7	7.38	3.38	1.25
396	0	57	1	1	3	2	2	1	3	1	0	0	2	2	21.4	83	36	83	35.7	1112.4	2.13	1.89	100.6	4.55	1.17
397	0	41	1	1	3	2	1	1	2	0	0	0	3	4	28.8	85.5	39.5	121	43	1550.6	2.01	3.49	355.3	4.49	3.22
398	0	51	1	2	2	2	1	2	2	1	0	0	2	3	22	85.5	37.5	90	36.5	1035.1	2.09	2.21	744.9	3.86	0.54
399	0	52	2	1	2	1	4	2	2	0	0	0	3	2	24.1	78	31.5	109	38.7	971	2.44	0.98	288.5	3.01	1.66
400	0	50	1	1	1	2	4	1	1	0	0	0	2	2	21.1	83	35	104	43.6	1185.3	2.11	2.31	201.1	3.3	1.36
401	0	58	1	1	1	2	2	2	3	0	0	0	3	3	25.3	90.5	38.5	108	43.8	1162.6	2.26	1.35	235.1	5.36	1.38
402	0	37	1	1	2	2	4	2	1	0	0	0	3	2	25.7	90	33.4	120	40.6	1576.3	2.28	2.8	333.6	3.81	1.27
403	0	53	2	1	1	1	2	2	1	1	0	1	2	2	23.2	89	35.5	92	37.2	861.6	2.3	1.67	269.4	6.12	3
404	0	36	1	1	2	1	3	2	1	0	0	0	1	2	24.9	75	30	103	38.3	1127.7	2.47	2.51	752.3	4.41	2.62
405	0	42	1	1	3	1	4	2	1	0	0	0	2	2	22.2	84	36.5	104	45	1327.7	2.3	0.92	526	3.32	1.29
406	0	35	1	1	2	1	4	2	1	1	0	0	3	4	20.9	84.5	36.5	118	39.4	1152.8	1.93	2.37	729	2.79	1.9
407	0	31	1	1	2	1	3	2	1	0	0	0	2	2	24.4	82	33.5	104	40.7	988.7	1.9	2.03	734.2	3.05	2.51
408	0	54	1	1	2	2	4	2	1	1	0	0	3	3	25.3	98.5	34	108	42.1	1047.6	1.89	0.96	179.4	3.96	2.06
409	0	58	1	1	2	1	1	2	3	1	0	1	2	2	21.7	80	31.1	84	38.4	1066.4	1.97	1.82	452.4	2.91	1.35
410	0	44	2	1	2	1	3	1	1	0	0	0	3	1	19.6	73.5	31.5	102	42.5	1260.1	2.18	2.24	965.7	3.53	0.82
411	0	53	2	1	3	1	2	2	2	0	0	0	2	2	19.9	79	32.5	98	36.3	865.1	2.13	2.2	343.7	3.66	0.68
412	0	54	1	1	3	2	4	2	1	0	0	0	2	2	22.8	84.5	36.9	104	36.7	991.2	2.33	1.87	269.7	2.94	0.93
413	0	33	1	1	2	1	4	2	1	0	0	0	3	2	21.5	68	36	107	38.7	1123.5	2.25	2.74	549.2	3.55	1.03
414	0	37	1	1	2	1	3	2	1	1	0	1	3	3	24.4	90	33.5	104	42.2	826.8	1.94	2.83	378	5.13	4.08
415	0	49	1	1	2	1	3	2	1	0	0	0	2	3	23.3	84.5	34.7	105	46.8	1155	2.11	2.09	512.2	3.32	0.88
416	0	37	1	1	3	1	2	2	1	1	0	0	3	2	24.5	73	32	80	38.8	1243.5	2.49	1.73	485.7	3.11	1.21
417	0	35	1	1	3	2	3	2	1	0	0	0	2	2	22.6	74	33.5	98	38.5	1137.8	2.14	1.87	153.7	2.7	0.84
418	0	32	1	1	2	1	1	1	1	0	0	0	3	2	21.8	83	32	103	40.2	1360.6	1.71	2.42	330.5	4.36	0.95
419	0	40	2	2	2	1	3	2	1	0	0	0	2	1	19.4	71	29.5	105	41.8	892.8	1.83	1.41	68	4.03	1.93
420	0	52	2	1	2	1	3	2	1	0	0	0	3	2	20.6	74	30	116	39.5	939.2	2.09	1.72	1.2	2.29	1.17
421	0	41	2	1	3	1	3	2	1	0	0	0	1	4	24.7	103.5	34	93	41.2	923.2	1.9	2.41	14.16	3.16	3.01
422	0	55	2	1	2	1	4	2	1	1	1	0	3	4	23.9	81.5	32.5	96	38	960.1	2.42	2.08	515.7	3.83	1.81
423	0	43	1	1	3	1	1	2	1	0	0	0	2	3	25.6	92	33.5	131	38.8	889.7	2.04	2.22	789.65	3.69	1.02
424	0	55	2	1	1	1	2	2	2	0	0	0	3	3	21.8	89	32	100	40.4	897.7	2.1	2	1.2	2.77	1.15
425	0	48	1	1	2	2	1	1	1	0	0	0	2	2	20.9	89	32.5	137	38.5	913.4	2.08	2.5	198	2.86	1
426	0	51	1	1	1	1	2	2	3	0	0	1	2	4	28.3	98.5	33.5	100	39.5	720.5	1.67	2.1	236.8	3.04	1.04
427	0	49	1	1	2	1	3	2	1	1	0	0	3	2	23.6	78	35.5	100	42.2	1375.3	2.47	2.69	158.9	3.81	1.57
428	0	52	1	1	2	1	1	1	1	0	0	0	2	4	21.7	76	31.2	103	36.4	697.9	2.1	2.5	269.2	4.54	2.45
429	0	34	1	1	3	2	1	1	1	0	0	0	3	3	24	88	36.5	98	36.2	1339.9	2.02	3.32	308.1	3.67	1.83
430	0	51	1	1	2	1	3	1	1	0	0	0	2	3	22.9	96	35	95	40.2	1073.4	2.35	2.85	409.7	4.32	0.88
431	0	55	2	1	2	1	3	1	1	0	0	0	1	3	22.2	94	32.5	119	37.2	773.7	2.47	1.83	621.8	4.35	0.77
432	0	59	1	1	3	1	4	1	1	0	0	0	2	2	22.8	82	31.5	97	38.4	1125.6	1.93	1.9	935.3	2.92	1.17
433	0	48	1	1	2	2	2	1	3	0	0	0	3	3	26.7	93.5	36	96	42	1157.9	2.39	1.74	107.9	4	2.24
434	0	57	1	1	2	1	3	1	2	0	0	0	3	2	23.7	90	32	107	42.9	1224.4	1.77	2.88	320.87	5.18	2.98
435	0	44	1	1	1	1	2	1	3	0	0	0	2	2	18.9	74	28.5	104	40.4	976.5	2	1.75	175.7	3.52	0.66
436	0	55	1	1	2	1	1	1	1	0	0	0	2	2	21.5	79	36	95	37.8	992.1	2.21	2.07	217.6	4.28	0.68
437	0	56	1	1	3	2	3	1	1	0	0	0	3	4	24.1	99	37	90	38.5	865.7	2.06	2.48	168.9	3.47	1.84
438	0	58	1	1	1	1	4	2	1	1	0	0	2	2	23.3	73.5	32.5	100	35.2	996.89	2.12	2.02	113.6	3.42	1.01
439	0	57	1	1	2	1	2	2	3	0	0	0	1	4	23.4	117	41	89	36.6	864.8	2.12	1.77	631.3	2.36	2.21
440	0	33	2	1	1	1	3	2	1	0	0	0	3	2	21.3	90	32.5	103	40.7	930.1	2.43	1.59	1.2	5.47	1.02
441	0	52	1	1	2	2	4	1	1	0	0	0	2	2	25	87	36	98	36.2	1123.56	2.13	1.98	236.7	3.23	0.96
442	0	55	1	1	3	1	2	1	3	1	0	0	2	2	21.6	89.5	34.5	96	40.7	753.2	2.1	1.57	333.9	3.15	0.96
443	0	51	1	1	3	2	1	1	1	0	0	0	3	3	26.2	95	33	91	37.7	1167.7	2.04	3.1	216.1	3.44	1.15
444	0	54	1	1	3	1	3	1	2	0	0	0	2	2	20.8	85	29	117	38.4	828.7	1.98	1.22	361.7	5	1.84
445	0	41	2	1	3	2	3	2	1	1	0	0	2	2	20.8	69	32.5	106	40	1182.9	2.11	1.66	921.4	4.33	1.13
446	0	46	2	1	1	1	2	1	3	0	0	0	2	4	20.7	75.5	29.5	90	40.6	897	2.13	1.8	294.9	3.16	0.47
447	0	55	1	1	2	1	2	1	3	0	0	0	3	4	29.2	117.5	36.5	85	40	866.9	2.08	2.97	422.1	3.44	2.68
448	0	37	1	1	3	2	4	1	1	0	0	0	2	1	18.6	66	28.5	90	42.7	838.9	2.09	2.34	330.5	3.27	0.46
449	0	58	1	1	2	1	3	2	1	0	0	0	3	3	25.6	104	39.5	93	37.5	988.9	2.19	2.31	356.8	3.45	1.01
450	0	41	1	1	3	1	3	1	1	0	0	0	1	2	25.4	83	35.5	119	48.7	857.1	2.55	1.58	159.2	4.06	1.61
451	0	46	2	1	3	2	2	1	1	0	0	0	1	2	18.9	89	31.5	87	38.4	957.8	1.88	2.22	397.1	4.04	0.81
452	0	49	1	2	3	1	1	1	1	0	0	1	2	2	26.1	81	33.5	93	39.7	1390.4	1.97	2.27	225.7	2.84	1.12
453	0	40	2	1	2	1	4	1	1	0	0	0	1	2	21.9	93.5	36	94	37.4	1101.2	1.94	1.11	795.5	2.44	1.47
454	0	36	1	1	3	2	1	1	1	0	0	0	3	4	28.6	100	39.5	89	43.7	982.4	2.43	3.06	742	3.66	2.05
455	0	51	2	1	2	1	3	1	1	0	0	0	2	2	21.4	82	32	94	37.4	1144.5	2.15	2.02	576.2	4.42	0.97
456	0	49	2	1	3	1	3	2	1	0	0	0	2	1	16.9	66.5	27.5	102	36.5	768.9	2.1	1.1	162.8	3.24	0.73
457	0	51	2	1	2	2	3	1	2	0	0	0	3	2	20.2	78	31	95	36	932.8	2.25	2.49	173.7	4.37	1.67
458	0	44	2	1	2	2	4	2	1	0	0	0	2	4	28.7	112.5	42.5	100	37.5	1219.9	2.66	1.56	1016	5.25	5.87
459	0	36	1	1	3	1	1	1	1	1	0	0	3	4	26.6	109	39	95	45.3	1302.6	2.27	3	132	5.28	3.99
460	0	56	1	1	2	1	2	2	3	0	1	1	2	3	24.9	110	32	95	38.5	789.8	2.12	2.13	667.9	3.16	1.05
461	0	48	1	1	2	2	1	2	1	1	0	0	1	2	24.3	85.5	34	108	43.4	959.1	2.14	1.84	443.5	4.14	1.76
462	0	49	1	1	2	2	1	1	1	0	0	0	2	2	22.3	76	37.5	94	39.6	717.2	1.83	2.52	571.4	4.62	0.88
463	0	31	2	1	1	1	3	1	2	0	0	1	3	4	19.3	67.5	33.5	96	32.6	774.4	2.22	2.3	120.3	4.9	1.05
464	0	48	1	1	3	1	2	1	3	0	0	0	3	3	24.7	94.5	37	95	38.8	810.7	1.75	1.98	327.8	4.68	3.55
465	0	53	2	1	2	2	3	1	1	0	0	0	1	2	22.3	80	34.5	112	36.2	970.2	2.19	2.7	915	3.36	1.01
466	0	58	2	1	2	1	3	2	2	0	0	0	2	1	19.9	64.5	29	100	37.6	723.9	2.6	1.78	1140	4.95	1.2
467	0	57	2	1	2	1	3	2	2	1	0	1	3	2	22.8	88	28.5	98	34.6	851.3	2.06	2.67	135.4	4.35	1
468	0	45	2	1	3	2	4	2	1	1	0	0	3	2	20.9	76.5	32	92	38.6	935.6	2.44	2.1	823.5	3.67	0.99
469	0	51	2	1	2	1	3	2	1	0	0	0	2	2	21.9	72	31	103	36.4	896.7	2.4	3.05	280.1	3.23	0.92
470	0	50	2	1	2	1	3	2	1	0	0	0	2	1	17.4	58.5	28	93	39.2	674.3	2.49	1.8	447.2	4.47	0.97
471	0	40	1	1	2	1	2	2	3	0	0	0	3	4	24.4	108	37	101	39.5	894.1	2.29	1.82	468.3	2.96	1.09
472	0	31	1	2	2	1	4	1	2	1	0	0	2	3	25.9	102	34	90	38.7	1229.7	2.09	2.05	447	3.77	1.44
473	0	56	1	1	2	1	3	1	3	0	0	1	3	4	23.5	96	33	101	36.9	979.4	2.26	2.36	190.2	4.34	2.18
474	0	40	1	1	3	1	1	1	1	0	0	0	2	3	24	86	39	109	43.7	1468.2	2.25	2.5	713.3	3.85	1.9
475	0	50	2	1	1	1	3	1	2	1	1	1	3	3	20.6	96	33	98	36.6	1130	2.28	2.28	928.1	8.44	2.53
476	0	41	1	1	2	1	1	1	1	0	0	0	2	2	22.6	91	34.5	94	43.4	1215.8	2.29	1.44	49.22	4.12	5.03
477	0	50	1	1	2	2	2	1	3	1	0	0	3	2	22.4	81.5	33.5	90	38.3	726.5	2.28	1.5	101.4	3.13	1.57
478	0	54	2	1	2	1	4	2	1	0	0	0	3	2	19.1	81	28.5	99	38.1	823.9	1.98	2.62	405.5	3.61	1.07
479	0	40	1	1	2	1	1	1	1	0	0	0	3	4	22.7	76	34.5	96	38.5	1242.9	2.07	1.64	169.1	3.28	0.38
480	0	47	1	1	3	2	3	1	1	0	0	0	2	2	21.5	71	33.5	110	43.3	1084.6	2.23	1.67	283.4	3.16	0.48
481	0	26	1	2	2	2	3	2	1	0	0	0	3	1	19.8	67	30	109	42.9	962.1	1.56	1.48	225.1	3.49	1.37
482	0	38	2	1	2	1	1	1	1	0	0	0	2	2	20.7	67	31.5	107	37.5	857.3	2.29	2.1	980	3.02	0.92
483	0	52	1	1	1	1	3	2	1	0	1	0	3	2	20.6	82	36.5	88	38.2	953.2	2.27	2.47	2060	3.52	1.58
484	0	39	1	1	3	2	3	2	1	0	0	0	3	3	21.1	90	39	111	40	1365.7	1.9	2.33	544.7	3.31	0.64
485	0	45	1	1	1	1	3	2	1	0	0	0	2	3	24.5	100	34.5	98	43	1042.4	1.54	2.27	19.89	3.56	1.02
486	0	36	1	1	3	2	4	2	1	0	1	0	2	3	26.5	103	35.5	97	37	1277.9	2.25	2.34	1.2	3.95	2.95
487	0	52	1	1	3	1	2	2	2	1	0	0	3	2	21.8	76	32.4	129	41.4	883.7	2.11	1.18	9.53	4.41	1.47
488	0	54	1	1	1	1	1	2	1	0	1	1	2	4	22.9	92	34	87	32.9	456.7	2.01	0.43	2071.02	3.74	1.16
489	0	32	1	2	3	2	3	2	1	0	0	0	2	3	23.3	91.5	37.5	117	43.1	1267.4	2.16	3.28	599	3.29	1.8
490	0	29	2	1	3	2	4	2	1	0	1	0	2	3	21.8	85	38	116	37.4	821.5	1.94	2.01	16.76	4.19	0.99
491	0	52	1	1	2	1	4	1	3	1	1	0	3	3	21.9	86.7	36	114	40.1	706.7	2.16	1.54	187.4	3.52	1.01
492	0	38	1	2	3	1	1	2	1	0	0	0	2	2	18.8	77.5	34	137	46	998.3	2.49	2.37	1034	3.45	0.92
493	1	53	1	2	1	2	2	2	2	1	0	1	1	1	24.1	92.6	36	88	38.5	478.5	2	1.76	235.8	2.32	0.89
494	0	26	1	2	2	2	3	2	1	0	0	0	3	1	19.8	67	30	109	42.9	962.1	1.56	1.48	225.1	3.49	1.37
495	0	38	2	1	2	1	1	1	1	0	0	0	1	2	19.2	67	31.5	107	37.5	857.3	2.29	2.1	980	3.02	0.92
496	0	52	1	1	1	1	3	2	1	1	1	0	1	2	20.6	82	36.5	88	38.2	953.2	2.27	2.47	2060	3.52	1.58
497	0	38	1	2	2	1	1	2	1	1	0	0	2	3	23.7	82	37	98	42.1	700.4	2.6	2.57	310	4.3	1.81
498	0	26	1	2	3	1	3	1	1	0	0	0	3	3	23.2	80	35.5	89	41.8	1315.2	2.52	2.17	674	3.72	2.12
499	0	52	2	1	1	1	1	2	1	1	0	0	3	3	22.4	84	35	99	40.6	664.3	2.54	2.24	397.2	4.02	0.98
500	0	35	1	1	3	1	2	1	3	1	0	0	2	3	22	92	36	102	40.1	895.2	2.27	2.31	596.2	2.58	0.87
501	0	56	1	1	1	1	3	2	2	1	0	0	3	2	22.2	86	32.5	114	40.7	1224.1	2.37	2.06	648.62	3.73	2.1
502	0	53	2	1	2	1	2	1	2	0	0	0	3	1	18.9	66	27.5	96	37.7	847.9	2.27	2.39	222.5	3.67	1.33
503	0	55	1	1	3	1	2	1	3	1	0	0	2	2	21.6	89.5	34.5	96	40.7	753.2	2.1	1.57	333.9	3.15	0.96
504	0	51	1	1	3	2	1	1	1	0	0	0	3	3	26.2	95	33	91	37.7	1167.7	2.04	3.1	216.1	3.44	1.15
505	0	54	1	1	3	1	3	1	2	0	0	0	2	2	20.8	85	29	126	38.4	828.7	1.98	1.22	361.7	5	1.84
506	0	41	2	1	3	2	3	2	1	1	0	0	3	2	20.8	69	32.5	106	40	1182.9	2.11	1.66	921.4	4.33	1.13
507	0	41	1	1	2	1	1	1	1	0	0	0	2	2	22.6	91	34.5	124	43.4	1215.8	2.29	1.44	49.22	4.12	5.03
508	0	50	1	1	2	2	2	1	3	1	0	0	3	2	22.4	81.5	33.5	90	38.3	726.5	2.28	1.5	101.4	3.13	1.57
509	0	54	2	1	2	1	4	2	1	0	0	0	3	2	19.1	81	28.5	99	38.1	823.9	1.98	2.62	405.5	3.61	1.07
510	0	40	1	1	2	1	1	1	1	0	0	0	3	4	22.7	76	34.5	96	38.5	1242.9	2.07	1.64	169.1	3.28	0.38
511	0	57	2	1	2	1	3	2	2	1	0	1	2	2	22.8	88	28.5	98	34.6	851.3	2.06	2.67	135.4	4.35	1
512	0	45	2	1	3	2	4	2	1	1	0	0	3	2	20.9	76.5	32	92	38.6	935.6	2.44	2.1	823.5	3.67	0.99
513	0	67	2	1	1	2	3	2	1	0	0	0	3	2	18.91	76	30	96	39.2	895.7	2.29	1.98	36.85	4.64	0.52
514	0	82	2	1	1	1	1	2	1	0	0	1	2	3	22.21	86	35	89	37.7	652.1	2.11	1.16	511.8	3.21	2.18
515	0	60	1	1	2	1	1	2	3	1	0	0	3	3	23.96	103	36	106	38.2	974.4	1.69	1.66	632.6	3.52	1.47
516	0	65	2	2	3	2	2	2	2	0	1	1	1	1	18.04	64	26.5	108	36.8	865.6	2.37	2.52	281.3	5.35	2.04
517	0	64	1	1	1	1	1	2	3	0	0	1	2	2	21.08	80.5	31.5	96	38.5	944.4	2.24	1.83	440.7	3.68	0.56
518	0	66	1	1	1	2	2	2	3	0	0	0	3	3	21.02	101.5	39	95	38.6	845.7	2.25	2.59	160.7	3.9	1.71
519	1	83	1	1	1	1	3	2	2	1	0	0	2	2	21.3	73	30.5	101	35	694	1.77	1.48	397	3.44	0.82
520	1	82	2	2	2	1	2	1	3	1	0	1	2	2	20.75	80	30.7	100	38	819.8	2.34	0.63	352.9	3.71	1.11
521	0	66	1	1	2	1	3	2	1	0	0	0	1	2	20.65	81	36.5	96	39.5	678.5	2.31	2.2	235.67	3.43	0.98
522	0	83	1	1	3	2	4	2	2	1	0	0	1	2	24.95	81.5	34.5	115	38.4	497.9	1.85	1.75	173.9	2.82	0.63
523	0	76	1	1	1	2	2	2	3	1	1	0	3	2	21.79	90.5	31.5	95	35.2	777.7	1.97	1.56	137	2.63	1.88
524	0	64	1	1	2	2	4	2	1	0	0	1	3	3	23.29	94	34.5	121	38.3	769.3	2.33	2.42	907	3.51	1.05
525	0	60	2	1	1	1	4	1	1	0	0	0	3	2	21.35	79	31.5	97	38.2	777.9	1.77	2.52	750	2.88	0.92
526	0	68	2	1	1	1	2	2	3	1	0	1	2	3	27.18	101	27.5	98	36.6	570.7	2.27	2.05	382.7	4.71	1.55
527	1	71	1	1	1	2	2	1	3	1	0	1	2	2	22.45	94	30.5	103	35.5	798.9	2.02	0.77	83.24	2.58	1.05
528	0	64	1	1	3	1	4	2	3	0	1	1	3	2	21.88	89	31.5	100	32.4	491.2	2.22	0.19	320.8	2.52	0.91
529	0	60	1	1	1	1	2	2	1	0	0	0	1	2	22.83	79	26	110	37.5	887.2	1.73	1.63	339.6	3.25	0.75
530	0	63	2	1	2	1	1	2	1	0	0	0	3	2	22.8	70	34.5	137	38.4	567.7	2.15	2.33	706.8	5.08	1.45
531	0	73	1	1	1	1	2	2	2	1	0	0	1	3	24.08	93	27.5	94	38.5	680.5	2.34	2.5	318.7	4.28	1.61
532	0	64	2	1	2	1	1	2	1	1	0	1	3	2	19.82	75.5	27.5	114	38.2	613.3	1.86	1.64	409.8	4.24	4.24
533	0	60	1	1	1	1	2	2	3	0	1	1	2	2	21.33	82.8	34.5	87	34.3	515.8	2.36	2.02	1346	3.49	0.63
534	0	70	1	1	2	1	3	1	1	0	0	0	2	2	23.67	75	36.5	88	38.9	490.6	2.66	2.06	523	3.36	0.76
535	0	71	1	1	1	2	2	1	1	0	0	1	1	3	23.35	86	36.5	115	37	674.5	2.31	1.88	201.8	4.28	1.61
536	0	64	1	1	3	1	4	2	1	1	0	0	2	2	24.1	91.5	31.5	112	38.7	517.5	2.23	2.39	187	3.42	0.63
537	0	69	2	1	3	1	1	2	1	1	0	0	1	4	26.24	111	39	85	37.7	636.4	2.07	1.56	2.39	2.98	2.34
538	0	88	2	1	1	1	2	1	3	0	0	1	3	2	21.23	78	23.5	85	39.2	786.5	2.3	3.36	192.9	3.42	1.26
539	0	62	2	1	1	1	1	2	1	0	0	0	3	2	21.81	72	34.5	96	33.6	681.3	1.86	1.23	189.1	4.54	1.07
540	0	66	1	1	2	2	2	1	3	1	1	0	2	2	21.35	85	27.5	83	36.5	689.97	2.01	1.28	100.6	4.55	1.17
541	0	86	1	1	1	2	2	2	3	0	0	0	3	3	25.33	90.5	29.5	108	37	496.9	2.29	1.68	235.1	5.36	1.38
542	0	64	2	1	1	1	2	1	3	1	0	0	2	2	20.28	81	29.5	100	36.5	602.45	2.02	1.37	502.3	5.42	1.4
543	0	63	1	1	2	1	2	2	3	0	0	1	3	2	21.66	80	39	82	33.3	852.9	2.05	1.02	452.4	2.91	1.35
544	0	64	1	1	1	1	2	2	1	1	1	1	3	3	23.09	105	29.5	93	38.6	775.5	1.72	2.45	191.9	4.18	2.75
545	0	62	1	1	2	1	1	1	1	0	0	1	3	4	27.21	109	34.5	114	36.8	543.3	1.79	2.21	887.1	3.47	2.99
546	1	77	2	1	2	1	4	2	3	1	0	1	1	1	18.79	70.5	34.5	93	34	689.7	2.33	2.04	405.9	4.17	1.39
547	1	84	2	1	2	2	1	2	2	1	1	1	2	2	20.32	85	29.5	90	38.9	511.8	1.57	2.1	303.3	5.85	2.08
548	0	64	2	1	3	2	3	2	1	1	0	0	3	2	20.31	84	33.5	102	37.3	431.4	2.03	1.39	9.75	3.76	1.21
549	0	72	2	1	1	2	2	2	1	0	0	0	3	2	21.58	91	34.5	101	38.3	689.3	1.59	2.23	128.3	3.24	2.57
550	1	70	1	1	1	2	1	2	3	1	0	1	1	2	22.13	89	31.5	90	36.6	770.7	2.21	1.06	321.4	1.62	0.6
551	0	61	2	1	2	1	2	2	3	1	0	1	2	3	23.79	95	34.5	87	36	486.8	2.37	1.72	777.7	4.15	1.02
552	0	76	1	1	1	1	1	2	2	1	0	0	1	4	27.31	103.5	33.5	100	32.9	615.6	2.11	2.17	534.9	3.67	1.12
553	0	63	2	1	2	1	4	2	1	0	0	0	2	2	23.85	81.5	36.5	96	32.4	306.4	2.39	2.5	515.7	3.83	1.81
554	1	82	1	1	1	2	1	1	2	1	1	1	2	3	26.23	93	36.5	99	32.8	557.4	2.3	0.87	280	3.66	1.12
555	0	64	2	1	1	1	1	2	2	1	1	0	3	3	21.84	89	33.5	100	36.2	603.4	2.09	1.64	1.2	2.77	1.15
556	0	65	2	1	1	1	2	2	3	0	0	1	2	3	24.72	100.5	34.5	87	34.5	351	1.91	1.3	374.8	2.89	2.13
557	0	79	1	1	1	1	4	2	2	1	0	1	1	2	21.35	82.5	36.5	83	33.7	639.4	2.17	1.51	230.7	4.4	1.53
558	0	61	2	1	2	2	2	1	3	0	1	0	1	3	25.45	90	31.5	83	39.6	633.5	2.01	1.03	161.6	4.06	1.15
559	1	66	2	1	2	1	2	2	3	1	0	0	3	4	22.59	90	29.5	84	35.6	635.6	1.97	1.22	697.3	3.27	1.71
560	0	85	2	1	1	2	2	1	3	1	1	1	3	2	18.82	72	36.5	84	32.5	428.4	2.3	1.75	153.7	1.14	0.39
561	0	87	1	1	3	2	2	1	3	0	1	1	3	2	23.58	87.5	33.5	81	37.2	1050.7	2.28	1.62	397.7	3.68	0.81
562	1	79	2	1	3	1	1	2	3	1	0	1	1	3	24.01	83	31	95	38	652.9	1.83	1.76	1762	3.04	0.96
563	0	61	1	1	2	1	1	2	3	1	1	1	2	1	17.17	67.5	33.5	87	36	510.2	2.22	2.15	129.3	3.62	0.95
564	0	62	2	1	1	1	3	1	1	0	0	1	2	2	22.76	82	33.5	90	34.7	230.4	1.9	1.65	635.3	4.04	1.09
565	0	64	2	1	2	1	2	1	1	0	0	0	3	3	22.21	94	32.5	119	35.3	482.9	2.23	1.2	621.8	4.35	0.77
566	0	60	1	1	1	1	4	1	1	0	0	0	3	2	22.79	82	31.5	97	36.6	569.5	2.14	2.1	935.3	2.92	1.17
567	0	64	1	1	2	1	3	1	3	0	0	1	2	2	23.69	90	32	107	40.5	769.8	2.1	2.51	320.87	5.18	2.98
568	1	72	2	1	1	2	2	1	3	1	0	1	1	2	19.26	83	30.5	99	35.8	1027.1	2.02	1.94	343	3.51	1.22
569	1	83	2	1	1	1	1	1	1	1	1	0	2	3	25.18	98.5	36.5	103	40.5	1222.7	1.34	2.13	2772	5.28	1.02
570	1	88	1	1	1	1	3	2	2	1	0	1	1	2	20.99	82	28.5	104	37	979.3	2.27	1.14	322.2	3.31	0.47
571	0	60	1	1	2	1	1	1	1	0	0	0	2	2	21.48	79	36	95	36.2	519.2	2.15	3.09	217.6	4.28	0.68
572	0	61	2	1	3	2	3	1	1	1	0	0	1	4	24.13	99	37	90	33.1	589.5	1.27	2.68	168.9	3.47	1.84
573	1	61	1	1	2	1	2	1	3	1	0	0	1	3	25.1	95.5	32.5	104	40.2	751	2.11	1.86	294.5	4.23	1.13
574	1	85	1	1	3	2	3	1	3	1	0	1	1	2	19.1	68	34.5	88	38	662.7	2.08	2.58	412.3	4.53	0.41
575	1	60	1	1	1	1	1	2	3	1	1	1	2	4	20.66	94	28.5	104	36	629.9	2.32	1.9	668.9	3.03	0.9
576	1	79	2	1	2	1	2	1	3	0	0	1	1	4	26.04	108.5	36.5	100	33	646.6	2.2	1.24	11.18	3.12	2.06
577	0	62	2	1	1	1	4	2	1	0	0	0	3	2	23.3	73.5	32.5	100	38.7	477.7	2.22	2.82	113.6	3.42	1.01
578	0	64	1	1	2	1	2	2	3	0	0	0	2	4	23.44	117	41	89	36.5	649.9	2.2	4.19	631.3	2.36	2.21
579	0	73	2	1	1	1	1	1	3	1	0	1	2	4	20.71	109.5	34.5	101	35	740.7	2.04	1.86	195.4	4.69	3.86
580	0	63	1	1	3	1	2	1	3	1	0	0	1	2	21.56	89.5	34.5	96	36	659.2	1.86	1.87	333.9	3.15	0.96
581	0	66	2	1	1	1	3	2	2	0	0	0	2	2	22.45	90	31.5	98	35.6	506.5	2.46	2.51	736.6	3.82	1.11
582	1	84	1	1	3	2	2	1	3	1	0	0	2	2	22.6	97	32	95	32.8	264.8	2.25	2.5	211.4	2.42	0.77
583	1	84	1	1	1	1	2	2	3	1	0	0	1	3	24.79	100.5	34.5	79	37	718.1	2.41	2.25	325.7	2.65	0.82
584	0	70	2	1	2	1	2	2	1	1	0	1	1	2	21.38	81	29	94	38	385.7	2.55	1.57	391.6	3.95	1.07
585	0	63	1	1	2	1	2	1	3	0	1	0	2	4	29.15	117.5	36.5	85	38.5	482.9	1.7	2.36	422.1	3.44	2.68
586	1	72	2	2	3	2	2	2	1	1	1	1	1	2	20.95	88	33	87	39.7	808.1	2.14	2.78	1483	3.9	0.88
587	1	74	1	2	2	1	1	2	3	1	1	1	1	2	22.23	82.5	34	83	39.5	498.2	2.95	2.67	200.5	3.58	1.29
588	0	67	1	1	1	1	3	2	1	0	0	0	3	3	25.6	104	39.5	93	39.1	708.1	1.77	1.11	356.8	3.45	1.01
589	1	78	2	1	1	1	4	2	2	1	0	0	2	1	18.43	64.5	27.5	99	41	702.8	2.58	2.11	1753	3.65	1.34
590	1	66	2	1	1	2	2	1	3	1	0	1	1	2	20.51	78.5	27	90	39.4	758.8	2.58	1.79	402	5.41	1.26
591	0	65	2	1	1	1	2	1	2	1	1	1	2	2	22.46	91.5	30.5	100	37.6	638.9	2.61	2.03	316.4	5.44	1.07
592	1	84	1	1	1	1	2	2	3	1	0	1	2	3	21.32	81	30	92	38.3	581	2.34	1.24	465.8	3.24	0.93
593	1	78	1	1	3	2	2	1	3	0	0	1	1	3	22.52	91	30.5	121	36	761.2	2.5	0.98	520.6	4.67	3.65
594	1	76	2	1	1	2	1	1	3	1	1	1	1	2	22.58	78	28	78	39.8	587.3	2.54	0.81	888.3	3.23	1.01
595	0	82	1	1	3	2	2	1	3	1	1	1	3	3	23.31	101	35.5	84	38.1	513	2.24	1.42	469.6	2.01	0.92
596	1	74	1	1	2	2	2	1	3	1	0	1	1	2	19.95	88	31.5	89	42.9	819	2.15	1.74	237.1	4.64	0.46
597	0	72	1	1	2	1	1	1	1	0	0	0	1	3	23.41	99	34	98	40	679	2.26	1.71	518.1	3.69	0.69
598	0	61	2	1	1	1	1	1	1	0	0	0	1	3	22.08	90	34	91	38.5	608	2.12	2.02	524.6	4.81	1.1
599	0	70	1	1	1	1	2	2	3	0	0	0	2	2	19.81	90.5	31	88	43.3	1051	2.07	2.17	178.9	3.06	0.8
600	1	76	1	2	2	1	2	2	1	1	1	1	1	2	20.08	94	30.5	109	39	760	2.55	2.59	867.2	2.29	0.62
601	0	66	1	1	2	1	3	1	3	0	0	0	3	3	23.98	93	34	105	42	772	2.01	2.05	426.2	2.24	0.82
602	1	78	2	1	1	1	4	2	3	1	1	1	2	2	20.58	80.5	26	90	37.7	778	2.3	1.72	160.7	4.92	1.8
603	0	65	1	2	1	1	2	2	3	1	1	1	2	3	24.85	110	32	95	37.5	780	2.26	1.51	667.9	3.16	1.05
604	1	76	1	1	1	2	2	2	3	1	0	0	3	1	20.83	77	27	103	44	510	1.97	2.02	277.8	3.43	2.22
605	0	72	1	1	1	2	2	2	3	0	0	0	3	3	24.09	100	35.5	109	39.1	436	2.18	2.78	939.9	3.57	1.04
606	0	64	1	1	3	2	1	2	2	1	0	1	2	3	24.6	97.5	34.5	113	46.9	719	2.48	1.82	563.7	2.83	0.89
607	0	60	1	1	2	2	2	1	3	1	1	0	2	1	20.38	75	29	105	36.8	625	2.12	1.53	208.8	4.63	1.53
608	1	68	1	1	2	1	2	1	3	1	1	1	2	4	22.28	116	38.5	84	43	853	1.89	0.75	437.7	3.68	4.02
609	0	70	2	1	3	2	2	2	3	1	0	0	2	2	22.92	80.5	31	93	34.5	569	2.09	1.8	63.24	3.84	0.67
610	1	78	1	2	1	2	2	2	3	1	0	1	1	2	20.72	87	30.2	100	38	908	1.63	1.55	522.5	3.92	0.57
611	0	66	2	1	2	1	2	2	2	1	0	1	3	1	19.85	64.5	29	100	35	884	1.63	2.01	1140	4.95	1.2
612	0	65	2	1	2	1	3	2	2	1	0	1	1	2	22.28	88	28.5	98	40.1	774	2.34	1.97	135.4	4.35	1
613	1	79	2	2	1	2	2	2	3	1	0	0	1	3	21.72	84	29.5	81	42	1103	2.21	1.67	214.6	4.63	1.3
614	1	72	2	2	2	1	2	1	1	1	0	1	1	2	23.72	88	26	105	38.5	669	2.46	1.25	305.6	3.32	0.98
615	0	64	1	1	3	2	2	2	1	0	0	0	3	2	21.96	79	34	116	35.2	514	2.26	1.62	207.9	3.87	0.84
616	0	72	1	2	3	2	2	1	3	1	0	0	1	3	24.85	104	34.5	100	46.7	676	2.26	2.74	149.5	3.59	2.12
617	0	65	2	1	1	1	2	1	3	0	1	0	3	2	22.15	83	31.5	104	38	879	2.2	1.49	187.7	3.3	2.56
618	0	74	2	1	2	2	3	2	3	1	1	0	2	2	23.45	90	30.5	95	38.9	640	2.06	2.02	635.9	4.97	1.74
619	0	65	1	1	3	1	3	1	3	1	0	1	2	2	23.45	96	33	101	35.5	695	2.16	1.99	190.2	4.34	2.18
620	1	77	1	1	1	1	2	2	3	1	1	1	1	4	26.09	110	34.5	88	39	564	2.25	1.91	253.7	4.54	3.37
621	1	70	2	1	3	2	2	1	3	1	0	1	1	2	17.56	86	27.5	96	36.5	1055	2.23	1.13	495.6	4.63	2.31
622	1	76	1	1	1	1	2	1	3	1	1	1	1	3	23.32	96	32.5	82	33	408	2.02	2.01	397.9	5.26	0.47
623	1	84	1	1	3	2	3	1	3	1	0	0	2	2	22.49	70	29	94	41.2	788	2.3	2.16	162	3.75	0.6
624	1	83	2	2	1	2	3	2	3	1	1	1	1	1	16.36	76	28	99	30.5	433	2.22	3.02	646	4.3	0.78
625	1	66	1	1	2	2	2	2	1	0	0	1	3	4	22.64	118	34.5	96	38.4	418	2.4	1.34	878.9	3.5	1.79
626	0	85	1	2	2	2	1	1	2	0	0	1	1	2	18.78	83	23	93	42	564	1.77	1.97	116.4	4.01	1.86
627	0	64	1	1	1	1	1	1	2	1	0	0	3	2	19.34	96.5	31.5	89	42.4	495	2.03	1.37	544.2	4.35	1.43
628	0	70	2	1	1	1	1	1	2	0	0	0	2	2	21.49	76	30.7	98	38.3	555	2.02	2.69	214.6	2.61	0.48
629	1	72	1	1	1	1	2	1	3	1	0	0	1	3	24.13	73.6	36.5	99	40	758	2.1	1.87	324.1	3.02	1.54
630	0	67	1	1	2	2	2	1	3	0	0	0	3	2	22.03	71	36.5	98	30.9	667	2.47	1.86	166.8	2.74	0.49
631	0	62	1	1	2	1	2	1	3	0	1	1	3	3	24.78	94.5	35	90	36.6	453.6	1.65	1.76	105	3.11	1.11
632	0	84	1	1	1	1	1	2	1	1	0	1	2	1	21.1	70.5	31.5	90	37.3	687.1	2.4	3.32	234.6	3.15	0.9
633	0	70	1	2	2	1	1	1	3	0	0	0	1	2	18.94	84	34	108	31.7	475.3	2.14	2.18	274.1	4.35	1.63
634	0	77	1	1	1	1	4	2	2	1	1	1	2	2	18.74	84	29	82	42.6	584	2.08	1.34	251.6	2.76	1.19
635	1	72	2	1	2	2	2	1	3	0	1	0	2	4	28.07	119	37.5	90	38.4	948.1	2.02	1.32	260.5	6.96	2.04
636	1	78	1	1	1	2	2	1	3	1	1	1	1	3	24.78	103.5	38	85	42.9	822.9	1.99	3.39	342.2	2.12	0.95
637	0	74	1	2	2	2	3	2	2	1	0	1	1	3	24.22	100.5	35.5	89	40.4	651.1	1.71	2.57	892.1	5.29	1.53
638	1	79	2	1	1	1	4	1	3	0	0	0	2	3	22.09	89.5	32.5	98	41.4	558.7	2.17	2.63	628.9	4.45	1.48
639	1	79	2	1	1	1	2	1	1	1	0	1	2	4	27.32	140	38	112	36.3	889.5	1.77	2.59	33.48	4.34	2.32
640	0	76	1	2	2	2	2	1	3	1	0	0	3	3	26.44	101	33.5	87	46.8	593.2	2.04	1.84	376.8	2.02	0.87
641	1	82	1	1	2	2	3	1	3	0	0	0	1	2	27.25	80	39	79	36	786.4	2.05	1.67	226.5	4.19	1.27
642	0	63	1	1	2	2	2	1	3	0	1	1	3	3	25.52	96	35	108	44.8	663.1	2.2	1.62	344.1	3.58	1.02
643	1	85	1	1	1	1	1	1	1	0	0	0	2	3	25.79	99	36.5	103	39.5	665.6	1.79	1.46	360.9	4.08	2.51
644	1	70	1	1	2	2	2	2	3	1	0	1	2	3	21.25	93	33	90	39.8	564.8	1.96	1.53	649.6	5.29	1.3
645	0	72	2	1	1	1	4	1	2	1	0	1	2	2	21.23	83	30	90	34.1	703.2	1.9	1.75	404.7	3.69	0.77
646	0	73	1	1	2	2	2	1	2	1	0	0	2	2	21.42	79	33.5	89	44.5	550.4	1.77	2	99.73	2.74	0.44
647	0	74	1	1	1	1	2	1	3	0	0	1	2	4	26.16	113	37	90	41.5	579.6	2.15	2.25	194.5	3.19	4.04
648	1	83	2	2	1	1	4	2	3	1	1	1	2	2	18.09	73	27	84	37.9	785.4	2.15	1.4	720.9	4.26	1
649	1	80	1	1	2	1	2	1	3	1	0	1	1	2	25.15	62	29.5	77	36.7	629.22	1.9	2.1	141.7	3.44	0.59
650	0	63	2	1	1	1	2	1	3	0	1	0	3	2	20.8	79	30	80	40.3	775.5	2.19	2.05	241.4	6.04	0.79
651	0	62	1	1	2	2	2	1	3	1	1	1	2	3	22.25	91.5	37.5	75	36.6	726	1.96	2.1	196.8	3.88	1.04
652	1	85	1	2	1	2	4	1	3	1	1	1	2	3	21.73	81	28.5	93	39.7	407	2.5	1.5	143.7	4.09	0.78
653	0	83	2	1	2	2	2	1	3	0	0	0	3	2	21.56	86	33.5	90	45.4	674	2.39	1.65	241.3	5.06	1.75
654	0	72	1	1	1	2	1	1	2	1	1	1	1	2	24.7	88	32.5	92	37.4	1054	2.19	2.82	137	2.53	1.12
655	0	68	1	1	2	2	4	2	3	1	0	0	3	2	23.26	85.5	33	116	46.9	556	2.28	1.63	358.1	2.83	0.92
656	0	61	1	1	2	2	3	1	1	0	0	1	3	3	19.95	103	36	86	39.8	730	1.99	2.13	56.7	2.67	0.55
657	0	66	1	1	1	2	2	1	3	1	1	1	2	2	20.39	88	35.5	83	39.4	460	2.04	1.24	147.6	2.56	0.8
658	1	63	1	1	1	1	2	1	3	0	0	0	3	4	27.95	115.5	39	94	41.6	1183	1.88	2.64	142.7	5.32	3.89
659	0	65	1	1	2	2	1	2	1	0	0	0	3	3	22.56	103	39	114	39.2	610	2.24	2.24	332.3	2.68	2.01
660	0	73	1	1	3	2	1	2	3	0	1	1	2	2	20.13	74	31.5	108	39.9	1133	1.87	2.38	71.1	2.59	0.87
661	1	87	2	1	1	2	1	1	3	1	0	0	1	1	16.32	81	32	95	40.6	648	2.34	1.66	594.9	4.63	1.27
662	0	62	1	1	3	2	3	2	1	0	0	0	3	3	24.39	92	32	109	39.5	943	1.72	2.14	133.6	3.73	1.82
663	1	70	1	1	2	1	1	2	3	1	0	1	2	4	24.69	109	40	102	34.6	501	2.34	1.22	203.2	2.41	1.28
664	0	66	1	1	2	2	2	1	3	1	1	1	2	3	24.52	106	32.5	89	38.7	1018	2.49	1.3	280	4.13	1.24
665	0	71	1	1	2	1	2	2	3	1	1	0	3	2	19.76	96	33	82	47.7	981	1.88	2.11	836.1	2.97	1.02
666	1	72	1	1	1	1	1	1	2	1	0	0	1	3	23.79	90	32.5	130	37.9	680	2.36	1.49	222.4	3.44	2.1
667	0	64	1	1	2	2	1	1	2	1	0	0	2	2	22.02	74	31.5	88	42	995	2.03	2.36	142.7	3.02	1.14
668	0	62	1	1	2	1	4	2	2	1	0	0	2	3	22.76	98	32	115	37.7	1381	2.61	1.88	134.4	4.13	2.12
669	0	67	1	2	1	1	2	2	2	0	0	0	3	4	26.22	103	33.5	124	39.6	641	2.02	1.53	620.1	4.1	1.13
670	1	74	2	1	1	1	4	2	3	1	1	1	1	2	20.2	83.5	28.5	122	41.3	809	2.3	1.5	621.1	4.36	1.06
671	0	63	1	1	1	2	4	2	1	1	0	0	2	2	20.58	98	33	111	37.6	1086	2.24	3.47	643.8	3.31	1.05
672	0	61	2	1	2	1	1	2	1	1	0	1	3	1	21.99	72	32	127	43.3	829	2.21	3.39	462.2	3.25	1.9
673	0	74	1	1	3	2	1	1	2	1	0	0	2	2	21.69	87	34	113	36.7	613	2.15	1.19	20	2.51	1.98
674	1	79	1	1	2	2	2	1	3	1	0	0	2	3	24.78	108.5	33	97	32.3	294	2.12	0.81	136.1	3.32	1.14
675	0	71	2	1	3	2	3	2	1	0	0	0	3	2	24.13	74	30	98	41.9	1024	2.54	1.92	22	4.02	1.23
676	1	80	1	1	1	1	4	1	2	0	0	0	2	2	20.13	80	29	96	37.6	540	2.31	1.35	384.8	4.85	1.15
677	1	76	2	1	1	1	1	2	3	1	0	1	2	2	23.38	82	29.5	93	43.8	759	2.19	2.46	257.6	4.03	0.67
678	0	68	2	1	1	1	1	2	2	1	0	0	2	3	21.58	90	31.5	99	39.5	1069	1.98	2.92	288	3.59	0.86
679	0	68	1	1	2	2	4	2	1	1	0	0	3	2	24.26	84	34.5	98	40.9	1127	2.33	1.96	799.3	2.56	1.03
680	0	70	1	1	2	2	2	2	3	1	0	1	2	4	23.03	94	36.5	97	42.8	576	2.1	1.74	2.79	4.14	2.37
681	0	64	2	1	1	1	1	2	1	1	0	0	3	2	20.69	88	33.5	90	46.8	558	2.24	1.25	656.8	2.66	0.65
682	1	72	1	1	2	1	1	2	1	1	0	0	2	1	19.33	80	28.5	89	39.5	1189	1.66	2.41	302.3	3.25	0.97
683	1	64	2	1	1	2	3	2	1	1	0	0	2	2	16.03	84	26	81	42.8	734	1.92	2.13	47.1	3.11	2.84
684	0	60	2	1	1	1	2	2	3	0	0	0	3	3	20.58	87	33.5	83	43.3	523	2.25	1.81	878.6	3.29	0.46
685	1	86	2	1	1	1	4	2	2	1	0	1	1	2	20.45	86	28	84	42.8	853	2.01	1.71	234.9	4.56	1.72
686	1	84	1	1	1	1	3	2	1	1	0	1	1	2	21.29	89	27	81	30.4	718	1.93	2.93	350.1	4.47	1.27
687	1	65	2	1	2	2	1	1	1	0	0	0	1	4	26.48	110	37.5	101	42.2	953	1.79	1.61	155.6	3.3	2.07
688	1	66	2	1	1	1	2	1	3	0	0	0	1	3	21.26	94	30.5	95	36.3	615	2.29	1.99	15.1	3	1.03
689	0	70	2	1	1	2	2	1	3	1	0	0	1	2	17.82	80	27.5	94	41.2	944.6	2.07	2.21	105.3	4.56	0.97
690	1	75	1	1	1	1	2	1	3	1	0	1	2	3	21.53	93	29.5	92	42.8	575	1.66	2.11	366.9	3	0.97
691	0	73	2	1	2	1	2	1	3	1	0	0	2	2	17.89	86	31.5	108	41.1	620.5	2.41	1.11	9.9	4.01	0.97
692	1	68	2	1	1	1	1	1	3	1	0	0	3	4	25.98	106	38.5	108	38.2	1142.4	2.19	2.27	124.4	4.98	3.21
693	1	78	1	1	2	1	4	1	1	1	0	0	1	2	19.49	101	32.5	104	41.7	852.9	1.79	2.13	303.1	3.63	1.64
694	1	76	2	1	1	1	2	1	3	1	0	0	1	2	19.82	72	28.5	93	41.6	728.5	2.13	2.04	297.3	5.12	1.35
695	1	65	2	1	3	2	1	2	1	1	1	1	2	3	22.09	85	32.5	98	34.6	831.8	2.01	2.59	1248	3.45	1.11
696	1	65	2	2	1	1	2	2	3	1	0	0	3	3	19.62	90	28.5	96	38.9	787.8	2.39	1.81	68.92	3.6	0.94
697	1	69	2	1	1	1	2	1	3	1	1	1	2	2	17.69	83	28.5	92	36.3	648.8	2	1.02	439.61	4.53	1.83
698	1	86	2	1	1	1	2	2	3	1	0	1	1	3	20.32	92	26.5	128	41.5	838.9	2.66	1.49	1297.05	2.75	0.51
699	0	68	1	1	1	1	4	1	3	0	0	1	2	1	21.2	73.5	29	129	37.3	524.7	1.95	1.23	174.38	4.11	1.21
700	1	67	1	1	2	1	4	2	2	1	0	0	2	3	23.08	87	30.5	112	39	754.6	1.93	2.56	123.5	3.87	1.06
701	0	61	2	2	1	1	4	2	2	1	0	1	3	2	18.89	82	31.5	112	37.8	498.7	2.34	1.52	71.33	3.59	1.09
702	0	71	2	1	1	1	2	1	2	0	0	0	2	2	22.69	80	30.5	94	42	912.3	2.13	2.13	26.97	3.76	1.16
703	0	74	2	2	1	1	2	2	2	1	0	0	1	2	17.08	68	28.5	93	43.2	713.7	2.38	1.21	93.77	4.05	0.72
704	0	62	1	2	2	1	3	2	1	1	0	0	2	2	21.8	70.5	31	103	36.5	523.5	1.89	1.1	294.6	3.78	1.22
705	1	72	2	1	1	1	2	2	3	1	0	1	2	2	20.7	74.5	28.5	107	41	1029.9	2.21	2.26	225.2	3.1	1.57
706	0	82	1	1	2	2	1	1	2	1	0	0	2	2	23.6	89	32	130	42.9	621.7	1.84	1.98	185	3.75	1.27
707	1	75	2	1	1	1	2	2	3	1	0	1	2	3	22.55	96	33	96	42	776.5	2.15	1.98	268.3	4.51	2.79
708	1	77	2	1	2	1	1	1	3	1	0	0	2	3	20.81	98	33	95	41.2	865.6	2.08	2.35	107.9	4.17	1.79
709	0	63	2	1	1	1	4	2	1	0	0	0	2	2	18.79	73	32.5	96	43.2	749.6	2.48	2.07	90.45	3.04	0.93
710	1	84	2	1	1	1	3	2	1	1	0	0	1	3	22.31	86	30.5	98	42.7	620.3	1.81	2.3	101.5	3.12	1.05
711	1	73	1	1	2	1	1	1	2	1	0	0	1	1	20.24	78	29	119	38.8	801.4	2.12	1.55	214	3.56	0.83
712	0	64	1	1	1	1	1	2	2	0	0	0	3	2	22.19	86	32.5	114	37.5	723.5	2.15	2.05	648.62	3.73	2.1
713	1	72	2	1	1	1	1	1	2	1	0	0	1	2	20.45	83	29	102	38.9	726.8	2.16	1.74	419.2	4.87	1.95
714	1	82	2	2	2	1	2	2	3	1	0	0	1	2	20.1	86.5	28	76	36.2	793.7	2.11	2.67	128.2	4.58	1.93
715	0	64	2	1	1	1	2	1	3	1	0	1	3	2	21.19	89	29	118	41	768.9	2.21	2.2	282.2	4.38	1.02
716	0	62	1	1	2	1	3	1	3	1	0	1	1	2	22.95	86.5	32.5	130	35.6	645.9	2.68	2.31	273.63	3.59	1.08
717	1	61	1	2	1	1	1	2	3	1	0	1	2	2	23.39	84	32	94	41	659.6	2.27	2.88	136.59	4.7	1.62
718	0	62	2	1	2	1	2	1	3	1	0	1	2	3	21.01	94	30.5	87	37.8	678.4	1.86	2.18	390.75	4.65	1.44
719	0	65	1	1	1	1	2	2	1	0	0	0	3	2	22.79	85	35.5	131	37.1	664.2	1.99	2.13	415.4	4.26	1.34
720	1	60	2	2	1	1	2	2	3	1	0	1	1	3	21.79	82	29	81	40.3	754	2.36	1.98	262.5	5.31	1.09
721	1	78	2	1	1	1	2	1	3	1	0	0	2	3	21.32	86	27.5	102	37.6	738.9	2.15	1.78	421.9	4.32	2.4
722	1	83	1	2	1	1	2	2	3	1	0	0	1	1	20.92	75	29.5	100	38.3	881	2.11	1.29	325.9	4.04	0.88
723	1	84	1	1	1	1	2	1	3	1	0	0	3	3	25.76	94	33	94	33.1	761.2	1.95	1.33	422.2	3.67	1.01
724	0	70	2	1	1	1	4	2	2	0	0	0	1	2	21.83	80	33	112	37.4	761.7	2.55	2.59	201.4	4.74	1.75
725	0	61	1	1	2	1	2	1	3	1	0	0	2	2	22.13	81	34	127	41	719.4	2.01	2.05	545.78	4.3	0.82
726	0	74	1	1	2	1	2	1	3	0	0	0	3	2	20.72	90	31.5	109	39.8	771.1	2.3	1.72	324.5	5	2.45
727	0	65	2	2	1	1	1	1	3	1	0	0	2	3	22.45	91	34	98	41.3	742.6	2.51	1.64	389.8	3.95	1.81
728	0	67	1	1	2	2	2	1	3	0	0	0	2	2	21.76	80	34	131	37.3	935.1	2.33	1.93	108	3.48	1.85
729	0	66	1	1	1	1	3	1	1	1	0	0	3	3	23.32	95	34.5	108	42.1	882.6	2.06	1.89	412.35	2.97	1.35
730	0	63	1	2	1	1	1	1	2	1	0	1	2	2	21.45	85	31	120	42	635.5	2.26	1.51	232.78	3.77	1.66
731	1	78	2	2	2	1	2	2	3	1	0	1	3	4	23.75	101.5	32.5	90	36.8	487.3	2.33	1.66	353.7	4.19	1.37
732	0	61	2	1	1	1	2	1	3	0	0	1	1	2	22.86	74	33	83	34.1	639	1.97	2.02	108.5	3.33	0.97
733	1	67	2	1	1	2	4	1	2	1	1	1	1	2	19.35	72	28.5	89	38.1	313	2.03	2.11	236.1	6.22	1.36
734	0	70	1	1	1	1	4	1	2	0	0	1	2	3	23.29	90	35	125	38.6	1284	2.18	2.78	339.8	3.61	2.57
735	0	77	2	1	3	2	2	1	2	1	0	0	2	3	23.28	86	32	127	42.3	633	2.48	1.82	11.2	4.13	1.53
736	0	74	1	2	2	1	2	1	2	1	0	0	3	3	26.41	101	34	103	35.5	605	2.12	1.53	110.4	4.45	2.04
737	0	60	1	1	1	1	1	2	2	1	0	1	3	2	19.52	73	30.8	77	36	795	1.89	0.75	319.4	3.6	0.54
738	0	61	2	2	3	1	4	2	2	1	0	0	2	2	22.73	75	32.5	108	40.5	899	2.09	1.8	367.2	3.25	1.77
739	0	75	2	1	2	2	2	1	2	1	0	0	2	2	23.41	84	31	121	37.3	928	1.63	1.55	213.6	2.79	1.61
740	1	60	2	1	1	1	4	2	2	0	1	1	2	3	20.98	85	29	129	42.9	819	2.03	1.33	1154.4	3.58	0.71
741	0	63	1	1	3	1	2	2	3	0	0	0	2	2	21.95	85.5	31.5	74	37.1	840	1.63	2.01	333.8	2.32	1.05
742	1	68	1	1	1	1	4	2	1	1	0	1	2	2	21.86	74	26.5	70	40	679	1.67	0.94	225.4	3.36	0.76
743	0	68	2	1	2	1	4	2	2	1	1	1	3	2	21.1	80	32	79	39.6	727	2.34	1.97	148.5	3.15	1.26
744	1	60	2	1	1	1	4	2	2	0	0	1	2	2	22.86	75	32	79	35.5	608	2.23	2.65	508.2	4.95	1.13
745	1	69	2	1	1	1	4	2	1	0	0	1	2	4	26.21	108	37	84	43.3	1051	1.7	1.96	586.6	3.7	1.02
746	0	75	1	1	3	2	4	1	2	0	0	1	2	2	20.98	89	31	71	42	783	2.21	1.67	162.5	3.65	0.74
747	0	70	2	1	2	1	4	2	1	0	0	0	3	2	21.49	77	32	107	42.6	540	2.46	1.25	74.8	3.75	0.64
748	0	67	2	1	1	1	3	2	1	1	0	0	2	2	20.51	74	30	95	39.3	794	2.26	1.62	174.7	3.85	0.71
749	0	76	1	1	1	1	4	2	1	0	0	0	3	1	21.17	78	26	104	41	1229	2.26	2.74	372.9	4.3	1.28
750	0	73	1	1	2	2	1	1	2	0	0	0	2	2	20.92	89	32.5	110	47.1	732	2.2	1.49	206.8	2.79	0.73
751	0	64	2	1	3	2	2	1	2	0	0	0	2	3	26.29	89	33.5	116	39.3	648	2.06	2.02	221.9	4.56	1.41
752	0	69	1	2	1	1	4	2	1	0	0	0	3	3	23.48	91	35.5	75	46.6	1045	2.16	1.99	115.4	2.95	0.62
753	0	61	1	1	1	1	3	2	3	1	1	1	1	2	22.17	80	34	138	48.6	773	2.25	1.91	377.9	4.33	1.48
754	0	67	1	1	2	1	4	1	2	0	1	1	1	2	21.08	86	35.5	124	39	612	2.23	1.13	247.7	2.61	0.79
755	0	71	1	1	2	2	2	2	2	1	0	1	2	3	23.51	85.5	37	97	36.5	742	2.02	2.01	225.7	3	1.08
756	0	68	1	1	3	1	2	2	2	1	0	0	3	3	23.6	86	33	137	47.7	957	2.3	2.16	272.3	3.12	0.47
757	0	60	2	1	2	1	2	2	2	0	0	0	1	3	21.63	86	31	91	44.5	871	2.22	3.02	804.8	4.87	1.51
758	0	70	1	1	3	2	1	2	1	0	0	1	3	2	23.26	86.5	33.5	105	40.7	620	2.4	1.34	191.2	4.47	1.53
759	1	60	2	1	2	1	2	2	2	0	0	0	2	3	23.45	94.5	33	99	37.9	760	2.15	1.65	373.8	3.59	1.79
760	1	63	1	1	2	1	2	2	3	0	0	1	1	3	23.26	87.5	32	93	42	772	1.95	1.46	218.1	3.95	2.3
761	0	60	2	1	1	1	4	2	2	1	1	1	1	4	20.48	93	30	91	44.1	1102	1.77	1.97	870.1	4.42	5.45
762	0	62	2	2	3	1	1	2	2	0	1	1	1	2	22.49	71.5	32.5	85	39.4	758	2.03	1.37	142.7	3.93	1.3
763	1	78	1	2	2	1	2	2	2	1	0	1	1	3	25.28	101	35	79	37.7	778	2.12	1.69	78	3.12	1.78
764	0	61	2	1	1	1	1	2	1	0	1	1	1	4	23.79	98	36	78	37	1206	2.02	2.69	631.4	4.25	1.15
765	0	74	2	1	1	1	1	1	2	1	0	1	1	1	17.7	80	29	71	32.5	476	2.1	1.87	218.9	2.59	0.86
766	0	65	2	1	1	1	1	2	1	0	0	0	1	3	26.13	91	34	118	36.2	779	2.47	1.86	461.9	4.09	1.09
767	0	68	1	1	1	1	4	2	2	0	0	1	2	3	24.13	89	34.5	97	41.2	487	1.65	1.76	416.3	4.3	2
768	1	80	1	1	2	1	4	2	2	0	1	1	2	2	27.22	80.5	34.5	91	37.5	780	2.02	1.93	314.1	3.31	0.48
769	1	68	1	1	2	1	2	2	2	1	0	0	1	3	23.95	87	32	120	43.8	510	2.42	1.55	281.3	4.83	1.23
770	0	81	1	1	3	2	4	2	2	0	0	0	3	2	25.8	63	31	100	42.6	1187	2.4	3.32	1017.3	3.42	3.08
771	1	61	1	1	1	1	2	2	2	0	0	0	3	2	22.86	82	32.5	103	35.1	436	2.21	0.98	62	2.5	0.74
772	0	60	1	1	2	2	4	2	2	0	0	0	3	2	22.94	100	35.5	102	40.7	918	2.14	2.18	547.5	2.85	4.08
773	1	60	2	1	1	1	4	2	1	0	0	0	2	2	21.67	72	32	90	36.9	719	2.51	2.22	945.2	5.48	2
774	0	75	1	1	1	1	4	1	3	0	0	1	2	2	20.63	90	32	82	38.5	580	2.08	1.34	22.9	7.32	3.76
775	0	83	2	1	2	1	4	2	1	1	0	0	3	4	25.84	99	37	90	47.7	608	2.02	1.32	569.9	6.01	3.54
776	0	87	1	1	2	1	4	2	1	0	0	1	1	3	26.36	94	39.5	88	38	1548	1.99	3.39	963.3	3.72	1.81
777	0	61	2	1	1	1	2	1	2	0	0	0	3	2	23.05	77	31.5	74	37.7	984	1.71	2.57	464.7	2.71	0.61
778	1	77	1	1	3	2	2	2	2	1	0	0	1	3	24.59	102	32.5	70	34.8	625	2.4	1.78	538.6	6.52	1.59
779	0	76	1	1	1	1	4	2	1	0	0	1	1	2	19.6	88	31.5	90	42.5	1119	2.17	2.63	297.5	3.57	1.41
780	0	61	1	1	1	1	3	2	1	0	0	0	3	2	22.76	81	33.5	76	36.3	1282	1.77	2.59	450.1	3.08	1.12
781	0	62	1	1	2	1	2	2	2	0	0	1	1	2	21.6	85	32	125	46.8	929	2.04	1.84	364.8	3.1	0.68
782	0	64	1	1	1	1	4	2	2	0	0	1	2	2	22.7	81	33	88	34.7	827	2.05	1.67	123.9	3.3	1.73
783	0	72	2	1	2	1	4	1	2	1	0	0	2	3	23.98	80	34.5	112	44.8	575	2.2	1.62	476	4.57	1.53
784	0	60	2	1	2	1	1	2	1	0	0	0	1	1	21.8	71	31.5	72	39.5	599	1.79	1.46	564.7	3.77	0.84
785	1	72	2	1	1	1	4	2	2	0	0	1	2	2	17.73	82	28.5	71	40.2	853	1.84	1.85	293.2	3.45	1.11
786	0	79	1	1	1	1	1	2	1	0	0	1	3	3	23.41	102.5	35	134	39.8	722	1.96	1.53	347.9	3.61	1.35
787	1	61	2	1	1	1	4	2	1	0	0	0	3	2	23.26	76	32.5	106	34.5	569	2.3	1.83	69.9	3.65	0.76
788	0	65	2	1	2	1	4	2	1	0	0	1	1	1	20.27	66	30.5	119	34.1	496	1.9	1.75	157	4.36	0.81
789	1	68	1	1	3	2	4	2	2	1	0	0	2	3	24.32	90	33	83	35.9	908	2.24	1.37	81	3.48	1.79
790	0	75	2	2	1	1	4	2	2	0	0	0	2	2	19.98	72	29	90	44.5	772	1.77	2	405.3	4.69	1.45
791	0	60	1	1	2	1	4	2	1	0	0	1	1	2	24.02	78.5	35	80	41.5	1164	2.15	2.25	634.4	3.67	0.69
792	1	72	2	1	1	1	4	2	1	0	0	0	3	4	23.22	90	35	71	35	884	2.39	1.63	345.2	3.09	1.24
793	1	69	2	2	2	2	4	2	3	0	0	0	2	2	21.83	79	32	99	35.1	774	2.06	3.1	175.8	3.25	1.55
794	0	82	1	1	3	2	2	1	2	0	0	0	2	2	24.99	63.5	31	91	37.9	496	2.15	1.4	127.8	4.28	1.45
795	0	73	1	1	2	2	2	2	2	1	0	1	1	2	22.08	90	33	99	36.7	864	1.9	2.1	188	2.94	0.7
796	0	78	1	1	2	2	3	2	1	0	0	1	3	3	24.09	101.5	34	119	40.3	722	2.19	2.05	176.5	3.07	0.63
797	0	82	1	1	1	1	4	2	2	0	0	1	2	2	25.65	64	31.5	99	36.6	726	1.96	2.1	182.6	3.02	0.45
798	0	70	2	1	2	2	4	2	2	0	0	1	2	3	23.09	94	32.5	109	49.7	407	2.5	1.5	88.4	4.52	1.73
799	0	64	2	2	3	1	4	2	2	0	0	0	2	2	23.09	82	32	113	45.4	674	2.39	1.65	4.4	5.14	2.55
800	0	83	2	1	3	2	4	2	2	0	0	0	3	2	21.98	87	30	86	37.4	1054	2.19	2.82	1418.2	3.21	0.73
801	1	74	2	1	1	2	4	2	1	1	0	1	2	2	16.96	85	27.8	95	42	1103	2.42	2.54	177.4	3.14	2.41
802	0	77	1	1	3	2	4	1	3	0	0	1	2	3	24.78	105.5	35.5	91	46.9	556	2.28	1.63	163.5	4.91	1.42
803	0	83	2	1	1	2	1	2	1	0	0	0	3	2	21.85	88	31.5	94	39.8	730	1.99	2.13	481.5	4.12	2.04
804	0	83	1	1	3	2	1	1	2	1	0	0	2	3	22.92	86	34	142	39.4	460	2.04	1.24	203.9	3.97	1.19
805	0	60	1	1	1	2	4	2	2	0	0	1	1	3	24.22	98	35	108	41.6	1183	1.88	2.64	284.4	4.56	1.11
806	1	68	1	1	3	2	4	2	2	1	0	0	2	2	22.2	74.5	30	139	42.5	669	2.17	2.53	456.6	4.05	1.02
807	0	71	2	1	1	1	4	2	2	0	0	0	2	2	22.82	82	31	101	39.2	610	2.24	2.24	154.4	6.4	2.8
808	1	86	2	1	2	1	4	2	2	1	0	1	2	3	19.29	80	27	113	30.2	514	1.9	2.01	100.3	2.77	0.74
809	0	64	1	1	1	2	1	2	1	0	0	1	3	3	25.35	109	33	89	39.9	1133	1.87	2.38	379.4	2.88	1.58
810	1	63	2	1	1	1	4	2	2	0	0	0	2	3	24.98	90	32.5	106	36.7	576	2.34	1.7	501.2	2.86	1.2
811	0	86	2	1	1	2	4	1	1	0	0	0	3	2	19.6	77	30	128	40.6	648	2.34	1.66	89.3	4.21	2.28
812	0	73	1	1	2	2	4	2	1	0	0	0	3	2	21.42	91	33.5	95	39.5	943	1.72	2.14	327.3	3.87	0.92
813	0	73	2	1	1	1	1	1	2	0	0	1	2	4	22.58	110	35	84	44.6	501	2.34	1.22	248.1	5.6	0.75
814	0	81	1	1	3	2	1	1	2	0	0	0	2	2	28.38	80	36.5	99	32.7	1018	2.49	1.3	374	4.38	1.51
815	1	74	2	1	1	1	2	2	2	1	0	1	1	4	24.64	113	35	104	38	879	2.11	2.26	275.3	3.39	0.92
816	1	70	2	1	1	1	3	2	2	1	0	0	1	1	29.35	84	27	106	38.9	640	2.21	0.74	5.6	5.45	1.44
817	1	62	1	1	2	1	3	2	1	0	0	0	3	1	20.43	68	28	93	33.5	695	1.86	1.33	328.1	3.38	0.55
818	0	65	1	1	3	1	4	2	2	0	0	0	2	3	23.6	93	35.5	106	47.7	981	1.88	2.11	276.7	3.23	0.77
819	1	86	1	1	3	2	4	1	2	1	0	0	3	1	20.43	76	26.5	101	37.1	564	2	1.91	23.3	6.32	2.73
820	0	60	1	1	3	1	4	1	2	0	0	1	1	3	23.78	101	36	73	37.9	680	2.36	1.49	97.9	4.01	1.61
821	0	67	1	1	2	1	2	2	2	0	0	1	1	2	21.92	87	36	105	42	995	2.03	2.36	100.6	3.42	0.5
822	0	60	1	1	3	2	1	2	1	0	0	0	3	3	24.62	102	36.5	97	37.7	1381	2.61	1.88	737.4	2.8	3.21
823	0	69	2	1	1	1	4	2	2	0	0	1	3	4	26.34	106	36.5	87	39.6	641	2.02	1.53	403.3	5.22	1.52
824	0	68	2	1	2	2	4	1	2	1	0	0	2	2	21.16	75	31	86	41.3	809	2.3	1.5	75.3	3.45	0.69
825	0	75	1	1	1	2	4	2	2	0	1	1	2	2	22.08	82	33	131	37.6	1086	2.24	3.47	490.5	3.98	1.8
826	0	67	2	1	2	2	4	2	2	0	0	1	1	3	23.6	95	32.5	116	43.3	829	2.21	3.39	501.3	5.73	1.5
827	0	81	1	1	1	2	4	1	2	0	0	0	2	3	22.96	100	35.5	103	36.7	613	2.15	1.19	54	2.79	1.29
828	1	68	2	1	1	1	4	2	2	1	0	0	2	2	20.01	74	29	110	36.5	1055	1.6	3.74	565.3	5.95	1.97
829	0	85	1	2	2	2	4	1	2	1	0	1	1	1	21.73	71	32	90	39.3	294	2.12	0.81	56.1	3.74	0.59
830	0	63	2	1	2	1	4	2	1	0	1	1	3	2	22.92	80	30	96	41.9	1024	2.54	1.92	68.3	4.8	0.8
831	0	71	2	1	2	1	2	1	2	1	0	1	1	3	23.44	95	33	111	37.6	540	2.31	1.35	111.4	2.98	1.34
832	0	71	1	1	3	2	4	1	1	0	0	0	3	2	20.17	81	29	91	43.8	759	2.19	2.46	216	6.27	1.18
833	1	70	2	1	1	2	3	1	2	1	0	1	1	3	22.75	94.5	32	70	30.1	408	2.32	0.69	505.8	3.13	1.44
834	0	62	2	2	3	1	4	2	2	0	0	0	2	4	24.48	100	38	96	39.5	1069	1.98	2.92	181.5	4.68	1.7
835	0	65	1	1	2	1	4	2	1	0	0	1	3	3	23.95	94	36	116	40.9	1127	2.33	1.96	837.5	4.19	1.83
836	1	72	1	1	2	1	1	2	2	0	0	1	2	2	22.73	91	32	78	41.2	788	1.87	2.04	151.2	2.94	0.26
837	0	71	1	1	2	1	2	1	3	1	0	1	1	2	20.86	80	31	111	42.8	576	2.1	1.74	369.1	3.21	1.03
838	0	65	2	1	1	1	4	2	2	0	0	1	3	2	22.79	82	31	84	46.8	558	2.24	1.25	122.9	5.63	0.99
839	0	60	1	1	3	2	1	1	1	0	0	0	1	2	23.3	80	35	90	39.5	1189	1.66	2.41	231.8	2.91	0.4
840	1	87	1	1	2	1	1	1	2	0	0	1	2	2	22.05	84.5	29.5	122	30.5	233	1.5	0.45	93.2	1.47	0.4
841	0	66	1	1	1	1	4	1	1	0	0	0	2	3	24.35	103	39.5	125	42.8	734	1.92	2.13	292	4.33	1.3
842	1	64	1	1	3	2	2	1	2	0	0	1	1	2	22.05	80	32	124	38.4	418	2.34	1.11	45.9	4.31	0.83
843	0	66	2	1	1	1	4	1	2	1	0	0	2	2	22.29	82	32.5	91	43.3	523	2.25	1.81	91.9	4.26	0.7
844	1	65	1	1	2	2	2	2	2	0	0	1	1	1	20.43	76	32	122	42	564	2.13	1.6	223.5	3.1	0.65
845	1	77	2	1	1	1	4	1	2	1	0	1	1	3	23.59	88	30.5	83	42.4	395	2.16	1.52	620	4.97	1.15
846	1	61	2	1	1	2	2	1	2	0	0	1	1	2	22.05	78	32.5	86	34.3	555	2.2	1.39	121.1	5.52	1.87
847	0	79	1	1	3	2	1	2	2	0	0	0	2	2	19.96	100	33	83	42.8	853	2.01	1.71	429.4	3.59	1.17
848	0	76	1	1	3	2	1	2	2	0	1	1	2	3	24.56	101.5	34.5	90	30.4	718	1.93	2.93	397.1	3.22	1.28
849	0	63	1	1	3	1	2	1	2	1	0	1	3	2	22.45	86	32.5	103	42.2	953	1.79	1.61	311.4	3.32	0.86
850	1	71	2	1	1	1	4	2	2	0	0	1	1	3	22.41	94	30.5	78	40	758	1.9	1.93	99.1	3.88	2.96
851	1	67	1	1	1	1	2	2	2	1	0	0	3	2	22.08	79	32.5	70	30.9	667	1.91	1.45	151.8	2.06	0.7
852	0	64	1	1	2	2	2	1	2	1	1	1	1	4	25.69	110	33.5	92	48.3	615	2.29	1.99	383	5.23	1.83
Alb=albumin; BMI= body mass index; Ca=calcium; CC=calf circumference; Hb=hemoglobin; iPTH=intact parathyroid hormone; MAMC=middle arm muscle circumference; P= phosphorus; SCr=serum creatinine; TC=total cholesterol; TG=triglycerides; WC= waist circumference.
*Assignment of variables Cognitive frailty: 0 means No, 1 means Yes; Sex: 1 means Male, 2 means Female; Marital status: 1 means Married, 2 means Single; Education level: 1 means ≤6 years, 2 means 6–9 years, 3 means ≥9 years; Monthly income: 1 means ≤3000 yuan, 2 means >3000 yuan; Primary disease: 1 means Hypertensive, 2 means Diabetes, 3means Glomerulonephritis, 4 means Others; Dialysis age: 1 me…
